# Supplementary material for: Osh2 mediates Candida species resistance to miltefosine by regulating zymosterol accumulation
Source: Antimicrob Agents Chemother. 2025 Jul 23;69(9):e00427-25. doi: 10.1128/aac.00427-25 (PMC12406662; doi:10.1128/aac.00427-25)
Supplement: Table S1 — Missense mutations (SNPs) and Indels. [file aac.00427-25-s0004.xlsx]

## Sheet: Mutant 1
Mutation type	Mutation	Gene Systematic Name	Orthologues in Candida albicans
stopgain	scaffold11.g124:scaffold11.t124:exon1:c.C3177A:p.Y1059X,	CAGL0K01749g	OSH2
nonsynonymous SNV	scaffold111.g1:scaffold111.t1:exon1:c.T1185G and A1184G:p.Y395W,	CAGL0A02233g	HGT6
nonsynonymous SNV	scaffold111.g1:scaffold111.t1:exon1:c.G751A:p.V251I,	CAGL0A02233g	HGT6
nonsynonymous SNV	scaffold111.g1:scaffold111.t1:exon1:c.C842G:p.A281G,	CAGL0A02233g	HGT6
nonsynonymous SNV	scaffold111.g1:scaffold111.t1:exon1:c.G907A:p.V303I,	CAGL0A02233g	HGT6
nonsynonymous SNV	scaffold111.g1:scaffold111.t1:exon1:c.G1027C:p.E343Q,	CAGL0A02233g	HGT6
nonsynonymous SNV	scaffold111.g1:scaffold111.t1:exon1:c.A1048G:p.I350V,	CAGL0A02233g	HGT6
nonsynonymous SNV	scaffold111.g1:scaffold111.t1:exon1:c.G1132T:p.A378S,	CAGL0A02233g	HGT6
nonsynonymous SNV	scaffold111.g1:scaffold111.t1:exon1:c.C1189A:p.H397N,	CAGL0A02233g	HGT6
nonsynonymous SNV	scaffold2.g330:scaffold2.t330:exon2:c.C1914G:p.D638E,	CAGL0L09911g	-
nonsynonymous SNV	scaffold22.g58:scaffold22.t58:exon1:c.G149A:p.R50H,	CAGL0E05236g	IFD6
nonsynonymous SNV	scaffold22.g58:scaffold22.t58:exon1:c.A190G:p.M64V,	CAGL0E05236g	IFD6
nonsynonymous SNV	scaffold22.g58:scaffold22.t58:exon1:c.G192C:p.M64I,	CAGL0E05236g	IFD6
nonsynonymous SNV	scaffold22.g58:scaffold22.t58:exon1:c.T274A:p.S92T,	CAGL0E05236g	IFD6
nonsynonymous SNV	scaffold26.g58:scaffold26.t58:exon1:c.A133T:p.R45W,	CAGL0E01661g	-
nonsynonymous SNV	scaffold26.g58:scaffold26.t58:exon1:c.A199G:p.K67E,	CAGL0E01661g	-
nonsynonymous SNV	scaffold26.g58:scaffold26.t58:exon1:c.A200G:p.K67R,	CAGL0E01661g	-
nonsynonymous SNV	scaffold26.g58:scaffold26.t58:exon1:c.T229C:p.S77P,	CAGL0E01661g	-
nonsynonymous SNV	scaffold26.g58:scaffold26.t58:exon1:c.C230T:p.S77L,	CAGL0E01661g	-
nonsynonymous SNV	scaffold26.g58:scaffold26.t58:exon1:c.G232C:p.V78L,	CAGL0E01661g	-
nonsynonymous SNV	scaffold26.g58:scaffold26.t58:exon1:c.T251G:p.I84S,	CAGL0E01661g	-
nonsynonymous SNV	scaffold26.g58:scaffold26.t58:exon1:c.G256A:p.A86T,	CAGL0E01661g	-
nonsynonymous SNV	scaffold26.g58:scaffold26.t58:exon1:c.G263A:p.R88K,	CAGL0E01661g	-
nonsynonymous SNV	scaffold26.g58:scaffold26.t58:exon1:c.G283C:p.G95R,	CAGL0E01661g	-
nonsynonymous SNV	scaffold26.g58:scaffold26.t58:exon1:c.T290A:p.V97E,	CAGL0E01661g	-
nonsynonymous SNV	scaffold26.g58:scaffold26.t58:exon1:c.T292C:p.F98L,	CAGL0E01661g	-
nonsynonymous SNV	scaffold26.g58:scaffold26.t58:exon1:c.A296G:p.D99G,	CAGL0E01661g	-
nonsynonymous SNV	scaffold26.g58:scaffold26.t58:exon1:c.A338T:p.N113I,	CAGL0E01661g	-
nonsynonymous SNV	scaffold26.g58:scaffold26.t58:exon1:c.C392G:p.A131G,	CAGL0E01661g	-
nonsynonymous SNV	scaffold26.g58:scaffold26.t58:exon1:c.G430T:p.V144L,	CAGL0E01661g	-
nonsynonymous SNV	scaffold26.g58:scaffold26.t58:exon1:c.T514G:p.L172V,	CAGL0E01661g	-
nonsynonymous SNV	scaffold26.g58:scaffold26.t58:exon1:c.A530T:p.Y177F,	CAGL0E01661g	-
nonsynonymous SNV	scaffold26.g58:scaffold26.t58:exon1:c.A532G:p.K178E,	CAGL0E01661g	-
nonsynonymous SNV	scaffold26.g58:scaffold26.t58:exon1:c.G549T:p.L183F,	CAGL0E01661g	-
nonsynonymous SNV	scaffold26.g58:scaffold26.t58:exon1:c.G661C:p.A221P,	CAGL0E01661g	-
nonsynonymous SNV	scaffold26.g58:scaffold26.t58:exon1:c.G691A:p.G231S,	CAGL0E01661g	-
nonsynonymous SNV	scaffold26.g58:scaffold26.t58:exon1:c.G692T:p.G231V,	CAGL0E01661g	-
nonsynonymous SNV	scaffold26.g58:scaffold26.t58:exon1:c.G694A:p.V232I,	CAGL0E01661g	-
nonsynonymous SNV	scaffold26.g58:scaffold26.t58:exon1:c.T695G:p.V232G,	CAGL0E01661g	-
nonsynonymous SNV	scaffold37.g16:scaffold37.t16:exon1:c.C1402A:p.L468I,	CAGL0A01782g	HGT8
nonsynonymous SNV	scaffold37.g16:scaffold37.t16:exon1:c.A1441G:p.S481G,	CAGL0A01782g	HGT8
nonsynonymous SNV	scaffold37.g16:scaffold37.t16:exon1:c.G1442C:p.S481T,	CAGL0A01782g	HGT8
nonsynonymous SNV	scaffold49.g1:scaffold49.t1:exon1:c.T1886C:p.V629A,	CAGL0E00231g	-
nonsynonymous SNV	scaffold49.g1:scaffold49.t1:exon1:c.G1885A:p.V629I,	CAGL0E00231g	-
nonsynonymous SNV	scaffold135.g1:scaffold135.t1:exon1:c.T98C:p.F33S,	CAGL0A01366g	-
frameshift insertion	scaffold15.g113:scaffold15.t113:exon1:c.809dupA:p.E270fs,	CAGL0L10692g
nonframeshift deletion	scaffold16.g140:scaffold16.t140:exon1:c.1120_1125del:p.374_375del,	CAGL0A01284g
frameshift insertion	scaffold25.g56:scaffold25.t56:exon1:c.122dupT:p.V41fs,	CAGL0D02442g
frameshift deletion	scaffold31.g30:scaffold31.t30:exon1:c.213_214del:p.T71fs,	CAGL0I10211g
nonframeshift insertion	scaffold34.g33:scaffold34.t33:exon1:c.46_47insCTCCTAGCTCTG:p.G16delinsAPSSG,	CAGL0C01133g
frameshift deletion	scaffold112.g1:scaffold112.t1:exon1:c.120delG:p.P40fs,	CAGL0C00781g
frameshift deletion	scaffold112.g1:scaffold112.t1:exon1:c.127delG:p.A43fs,	CAGL0C00781g
frameshift deletion	scaffold112.g1:scaffold112.t1:exon1:c.129delA:p.A43fs,	CAGL0C00781g

## Sheet: Mutant 2
Mutation type	Mutation	Gene Systematic Name	Orthologues in Candida albicans
stopgain	scaffold11.g124:scaffold11.t124:exon1:c.C193T:p.Q65X,	CAGL0K01749g	OSH2
nonsynonymous SNV	scaffold111.g1:scaffold111.t1:exon1:c.T1185G and A1184G:p.Y395W,	CAGL0A02233g	HGT6
nonsynonymous SNV	scaffold111.g1:scaffold111.t1:exon1:c.G751A:p.V251I,	CAGL0A02233g	HGT6
nonsynonymous SNV	scaffold111.g1:scaffold111.t1:exon1:c.C842G:p.A281G,	CAGL0A02233g	HGT6
nonsynonymous SNV	scaffold111.g1:scaffold111.t1:exon1:c.G1027C:p.E343Q,	CAGL0A02233g	HGT6
nonsynonymous SNV	scaffold111.g1:scaffold111.t1:exon1:c.A1048G:p.I350V,	CAGL0A02233g	HGT6
nonsynonymous SNV	scaffold111.g1:scaffold111.t1:exon1:c.G1132T:p.A378S,	CAGL0A02233g	HGT6
nonsynonymous SNV	scaffold111.g1:scaffold111.t1:exon1:c.C1189A:p.H397N,	CAGL0A02233g	HGT6
nonsynonymous SNV	scaffold2.g330:scaffold2.t330:exon2:c.C1914G:p.D638E,	CAGL0L09911g	-
nonsynonymous SNV	scaffold22.g58:scaffold22.t58:exon1:c.G149A:p.R50H,	CAGL0E05236g	IFD6
nonsynonymous SNV	scaffold22.g58:scaffold22.t58:exon1:c.A190G:p.M64V,	CAGL0E05236g	IFD6
nonsynonymous SNV	scaffold22.g58:scaffold22.t58:exon1:c.G192C:p.M64I,	CAGL0E05236g	IFD6
nonsynonymous SNV	scaffold22.g58:scaffold22.t58:exon1:c.T274A:p.S92T,	CAGL0E05236g	IFD6
nonsynonymous SNV	scaffold22.g58:scaffold22.t58:exon1:c.C695T:p.T232I,	CAGL0E05236g	IFD6
nonsynonymous SNV	scaffold26.g58:scaffold26.t58:exon1:c.A133T:p.R45W,	CAGL0E01661g	-
nonsynonymous SNV	scaffold26.g58:scaffold26.t58:exon1:c.A199G:p.K67E,	CAGL0E01661g	-
nonsynonymous SNV	scaffold26.g58:scaffold26.t58:exon1:c.A200G:p.K67R,	CAGL0E01661g	-
nonsynonymous SNV	scaffold26.g58:scaffold26.t58:exon1:c.T229C:p.S77P,	CAGL0E01661g	-
nonsynonymous SNV	scaffold26.g58:scaffold26.t58:exon1:c.C230T:p.S77L,	CAGL0E01661g	-
nonsynonymous SNV	scaffold26.g58:scaffold26.t58:exon1:c.G232C:p.V78L,	CAGL0E01661g	-
nonsynonymous SNV	scaffold26.g58:scaffold26.t58:exon1:c.T251G:p.I84S,	CAGL0E01661g	-
nonsynonymous SNV	scaffold26.g58:scaffold26.t58:exon1:c.G256A:p.A86T,	CAGL0E01661g	-
nonsynonymous SNV	scaffold26.g58:scaffold26.t58:exon1:c.G263A:p.R88K,	CAGL0E01661g	-
nonsynonymous SNV	scaffold26.g58:scaffold26.t58:exon1:c.G283C:p.G95R,	CAGL0E01661g	-
nonsynonymous SNV	scaffold26.g58:scaffold26.t58:exon1:c.T290A:p.V97E,	CAGL0E01661g	-
nonsynonymous SNV	scaffold26.g58:scaffold26.t58:exon1:c.T292C:p.F98L,	CAGL0E01661g	-
nonsynonymous SNV	scaffold26.g58:scaffold26.t58:exon1:c.A296G:p.D99G,	CAGL0E01661g	-
nonsynonymous SNV	scaffold26.g58:scaffold26.t58:exon1:c.A338T:p.N113I,	CAGL0E01661g	-
nonsynonymous SNV	scaffold26.g58:scaffold26.t58:exon1:c.C392G:p.A131G,	CAGL0E01661g	-
nonsynonymous SNV	scaffold26.g58:scaffold26.t58:exon1:c.G430T:p.V144L,	CAGL0E01661g	-
nonsynonymous SNV	scaffold26.g58:scaffold26.t58:exon1:c.T514G:p.L172V,	CAGL0E01661g	-
nonsynonymous SNV	scaffold26.g58:scaffold26.t58:exon1:c.A530T:p.Y177F,	CAGL0E01661g	-
nonsynonymous SNV	scaffold26.g58:scaffold26.t58:exon1:c.A532G:p.K178E,	CAGL0E01661g	-
nonsynonymous SNV	scaffold26.g58:scaffold26.t58:exon1:c.G549T:p.L183F,	CAGL0E01661g	-
nonsynonymous SNV	scaffold26.g58:scaffold26.t58:exon1:c.G661C:p.A221P,	CAGL0E01661g	-
nonsynonymous SNV	scaffold26.g58:scaffold26.t58:exon1:c.G691A:p.G231S,	CAGL0E01661g	-
nonsynonymous SNV	scaffold26.g58:scaffold26.t58:exon1:c.G692T:p.G231V,	CAGL0E01661g	-
nonsynonymous SNV	scaffold26.g58:scaffold26.t58:exon1:c.G694A:p.V232I,	CAGL0E01661g	-
nonsynonymous SNV	scaffold26.g58:scaffold26.t58:exon1:c.T695G:p.V232G,	CAGL0E01661g	-
nonsynonymous SNV	scaffold34.g33:scaffold34.t33:exon1:c.G14T:p.G5V,	CAGL0C01133g	-
nonsynonymous SNV	scaffold37.g16:scaffold37.t16:exon1:c.C1402A:p.L468I,	CAGL0A01782g	HGT8
nonsynonymous SNV	scaffold49.g1:scaffold49.t1:exon1:c.T1886C:p.V629A,	CAGL0E00231g	-
nonsynonymous SNV	scaffold49.g1:scaffold49.t1:exon1:c.G1885A:p.V629I,	CAGL0E00231g	-
nonsynonymous SNV	scaffold135.g1:scaffold135.t1:exon1:c.T98C:p.F33S,	CAGL0A01366g	-
nonframeshift deletion	scaffold6.g1:scaffold6.t1:exon1:c.18_29del:p.6_10del,	CAGL0J11891g
nonframeshift deletion	scaffold16.g140:scaffold16.t140:exon1:c.1120_1125del:p.374_375del,	CAGL0A01284g
nonframeshift insertion	scaffold20.g76:scaffold20.t76:exon1:c.329_330insCAAGTC:p.N110delinsNKS,	CAGL0H08844g
frameshift insertion	scaffold25.g56:scaffold25.t56:exon1:c.122dupT:p.V41fs,	CAGL0D02442g
frameshift deletion	scaffold31.g30:scaffold31.t30:exon1:c.213_214del:p.T71fs,	CAGL0I10211g
frameshift deletion	scaffold112.g1:scaffold112.t1:exon1:c.120delG:p.P40fs,	CAGL0C00781g
frameshift deletion	scaffold112.g1:scaffold112.t1:exon1:c.127delG:p.A43fs,	CAGL0C00781g
frameshift deletion	scaffold112.g1:scaffold112.t1:exon1:c.129delA:p.A43fs,	CAGL0C00781g

## Sheet: Mutant 3
Mutation type	Mutation	Gene symbol	Orthologues in Candida albicans
stopgain	scaffold11.g124:scaffold11.t124:exon1:c.C193T:p.Q65X,	CAGL0K01749g	OSH2
nonsynonymous SNV	scaffold111.g1:scaffold111.t1:exon1:c.G751A:p.V251I,	CAGL0A02233g	HGT6
nonsynonymous SNV	scaffold111.g1:scaffold111.t1:exon1:c.C482G:p.A161G,	CAGL0A02233g	HGT6
nonsynonymous SNV	scaffold111.g1:scaffold111.t1:exon1:c.C842G:p.A281G,	CAGL0A02233g	HGT6
nonsynonymous SNV	scaffold111.g1:scaffold111.t1:exon1:c.G1027C:p.E343Q,	CAGL0A02233g	HGT6
nonsynonymous SNV	scaffold111.g1:scaffold111.t1:exon1:c.A1048G:p.I350V,	CAGL0A02233g	HGT6
nonsynonymous SNV	scaffold111.g1:scaffold111.t1:exon1:c.G1132T:p.A378S,	CAGL0A02233g	HGT6
nonsynonymous SNV	scaffold2.g330:scaffold2.t330:exon2:c.C1914G:p.D638E,	CAGL0L09911g	-
nonsynonymous SNV	scaffold22.g58:scaffold22.t58:exon1:c.G149A:p.R50H,	CAGL0E05236g	IFD6
nonsynonymous SNV	scaffold22.g58:scaffold22.t58:exon1:c.A190G:p.M64V,	CAGL0E05236g	IFD6
nonsynonymous SNV	scaffold22.g58:scaffold22.t58:exon1:c.G192C:p.M64I,	CAGL0E05236g	IFD6
nonsynonymous SNV	scaffold22.g58:scaffold22.t58:exon1:c.T274A:p.S92T,	CAGL0E05236g	IFD6
nonsynonymous SNV	scaffold22.g58:scaffold22.t58:exon1:c.C395G:p.A132G,	CAGL0E05236g	IFD6
nonsynonymous SNV	scaffold22.g58:scaffold22.t58:exon1:c.C695T:p.T232I,	CAGL0E05236g	IFD6
nonsynonymous SNV	scaffold26.g58:scaffold26.t58:exon1:c.A133T:p.R45W,	CAGL0E01661g	-
nonsynonymous SNV	scaffold26.g58:scaffold26.t58:exon1:c.A199G:p.K67E,	CAGL0E01661g	-
nonsynonymous SNV	scaffold26.g58:scaffold26.t58:exon1:c.A200G:p.K67R,	CAGL0E01661g	-
nonsynonymous SNV	scaffold26.g58:scaffold26.t58:exon1:c.T229C:p.S77P,	CAGL0E01661g	-
nonsynonymous SNV	scaffold26.g58:scaffold26.t58:exon1:c.C230T:p.S77L,	CAGL0E01661g	-
nonsynonymous SNV	scaffold26.g58:scaffold26.t58:exon1:c.G232C:p.V78L,	CAGL0E01661g	-
nonsynonymous SNV	scaffold26.g58:scaffold26.t58:exon1:c.G283C:p.G95R,	CAGL0E01661g	-
nonsynonymous SNV	scaffold26.g58:scaffold26.t58:exon1:c.T290A:p.V97E,	CAGL0E01661g	-
nonsynonymous SNV	scaffold26.g58:scaffold26.t58:exon1:c.A338T:p.N113I,	CAGL0E01661g	-
nonsynonymous SNV	scaffold26.g58:scaffold26.t58:exon1:c.C392G:p.A131G,	CAGL0E01661g	-
nonsynonymous SNV	scaffold26.g58:scaffold26.t58:exon1:c.G430T:p.V144L,	CAGL0E01661g	-
nonsynonymous SNV	scaffold26.g58:scaffold26.t58:exon1:c.T514G:p.L172V,	CAGL0E01661g	-
nonsynonymous SNV	scaffold26.g58:scaffold26.t58:exon1:c.A530T:p.Y177F,	CAGL0E01661g	-
nonsynonymous SNV	scaffold26.g58:scaffold26.t58:exon1:c.A532G:p.K178E,	CAGL0E01661g	-
nonsynonymous SNV	scaffold26.g58:scaffold26.t58:exon1:c.G549T:p.L183F,	CAGL0E01661g	-
nonsynonymous SNV	scaffold26.g58:scaffold26.t58:exon1:c.G661C:p.A221P,	CAGL0E01661g	-
nonsynonymous SNV	scaffold26.g58:scaffold26.t58:exon1:c.G691A:p.G231S,	CAGL0E01661g	-
nonsynonymous SNV	scaffold26.g58:scaffold26.t58:exon1:c.G692T:p.G231V,	CAGL0E01661g	-
nonsynonymous SNV	scaffold26.g58:scaffold26.t58:exon1:c.G694A:p.V232I,	CAGL0E01661g	-
nonsynonymous SNV	scaffold26.g58:scaffold26.t58:exon1:c.T695G:p.V232G,	CAGL0E01661g	-
nonsynonymous SNV	scaffold34.g33:scaffold34.t33:exon1:c.G14T:p.G5V,	CAGL0C01133g	-
nonsynonymous SNV	scaffold37.g16:scaffold37.t16:exon1:c.C1402A:p.L468I,	CAGL0A01782g	HGT8
nonsynonymous SNV	scaffold37.g16:scaffold37.t16:exon1:c.A1441G:p.S481G,	CAGL0A01782g	HGT8
nonsynonymous SNV	scaffold37.g16:scaffold37.t16:exon1:c.G1442C:p.S481T,	CAGL0A01782g	HGT8
nonsynonymous SNV	scaffold49.g1:scaffold49.t1:exon1:c.G2513A:p.S838N,	CAGL0E00231g	-
nonsynonymous SNV	scaffold49.g1:scaffold49.t1:exon1:c.T1886C:p.V629A,	CAGL0E00231g	-
nonsynonymous SNV	scaffold49.g1:scaffold49.t1:exon1:c.G1885A:p.V629I,	CAGL0E00231g	-
nonsynonymous SNV	scaffold135.g1:scaffold135.t1:exon1:c.T98C:p.F33S,	CAGL0A01366g	-
nonframeshift deletion	scaffold6.g1:scaffold6.t1:exon1:c.18_29del:p.6_10del,	CAGL0J11891g
nonframeshift deletion	scaffold16.g140:scaffold16.t140:exon1:c.1120_1125del:p.374_375del,	CAGL0A01284g
frameshift insertion	scaffold25.g56:scaffold25.t56:exon1:c.122dupT:p.V41fs,	CAGL0D02442g
frameshift deletion	scaffold31.g30:scaffold31.t30:exon1:c.213_214del:p.T71fs,	CAGL0I10211g
frameshift deletion	scaffold112.g1:scaffold112.t1:exon1:c.120delG:p.P40fs,	CAGL0C00781g
frameshift deletion	scaffold112.g1:scaffold112.t1:exon1:c.129delA:p.A43fs,	CAGL0C00781g
