# Supplementary material for: Osh2 mediates Candida species resistance to miltefosine by regulating zymosterol accumulation
Source: Antimicrob Agents Chemother. 2025 Jul 23;69(9):e00427-25. doi: 10.1128/aac.00427-25 (PMC12406662; doi:10.1128/aac.00427-25)
Supplement: Table S2 — Differentially expressed genes and related statistical analysis. [file aac.00427-25-s0005.xlsx]

## Sheet: WT-T vs WT-DEGs
Gene ID	Gene Name	Description	baseMean	foldChange(WT-T/WT)	log2 FoldChange	pval
C1_13870W_A	MET3	ATP sulfurlyase	541.875	23.352	4.5455	1.00E-100
C1_05760C_A	PGA26	GPI-anchored adhesin-like protein of the cell wall	17.0413	9.2807	3.2142	4.14E-08
C3_05230W_A	SAP3	Secreted aspartyl proteinase, acts in utilization of protein as nitrogen source	1171.22	7.9821	2.9968	1.00E-100
C4_03570W_A	HWP1	Hyphal cell wall protein	1160.03	6.2719	2.6489	1.00E-100
C4_03470C_A	ECE1	Candidalysin, cytolytic peptide toxin essential for mucosal infection	33.9713	6.1913	2.6302	6.88E-12
C1_02070W_A	HSP31	Putative 30 kda heat shock protein	2346.33	5.8179	2.5405	1.00E-100
C1_10800C_A	ALP1	Cystine transporter	2162.47	4.622	2.2085	1.00E-100
C5_00430W_A	MET14	Putative adenylylsulfate kinase	614.267	3.9487	1.9814	2.58E-62
C4_02610C_A	SUL2	Putative sulfate transporter	121.638	3.8425	1.9421	3.18E-24
C1_06610C_A	HAK1	Putative potassium transporter	224.46	3.6324	1.8609	2.55E-35
CR_08340W_A	CYS3	Cystathionine gamma-lyase	1394.92	3.6215	1.8566	1.00E-100
C1_02520W_A	SCW4	Putative cell wall protein	81.3842	3.5547	1.8297	1.34E-15
C3_01930W_A	PXP2	Putative acyl-CoA oxidase	2116.76	3.5527	1.8289	1.00E-100
C5_02600W_A	PUT1	Putative proline oxidase	7196.63	3.443	1.7837	1.00E-100
C1_13100W_A	C1_13100W_A	Putative adhesin-like protein	397.429	3.4164	1.7725	4.86E-47
CR_01220W_A	CR_01220W_A	Putative transporter	612.882	3.3238	1.7328	1.19E-57
C5_03730W_A	C5_03730W_A	Protein of unknown function	160.442	3.2152	1.6849	3.00E-22
C5_04880C_A	PUT2	Putative delta-1-pyrroline-5-carboxylate dehydrogenase	17876.6	3.2126	1.6837	1.00E-100
CR_02750C_A	PGA34	Putative GPI-anchored protein	10.7977	3.1588	1.6594	0.004269
CAALFM_CR04440CA	-	-	3908.61	2.9776	1.5742	7.37E-17
C6_00470C_A	FET99	Multicopper oxidase family protein	1032.6	2.971	1.571	3.58E-88
C4_00200C_A	MET15	O-acetylhomoserine O-acetylserine sulfhydrylase	3928.09	2.956	1.5636	1.00E-100
C2_06630C_A	C2_06630C_A	Ortholog of <i>C. parapsilosis CDC317</i> : CPAR2_104640, <i>Candida orthopsilosis Co 90-125</i> : CORT_0B05695 and <i>Candida orthopsilosis NEW ASSEMBLY</i> : CORT1B05695	3226.44	2.9402	1.5559	4.87E-07
C2_08260W_A	C2_08260W_A	Protein of unknown function	38.7088	2.7876	1.479	5.44E-06
C6_03850C_A	IHD1	GPI-anchored protein	2571.9	2.711	1.4388	5.17E-74
C5_03510C_A	C5_03510C_A	Protein of unknown function	988.792	2.7079	1.4372	3.99E-70
C2_08100W_A	C2_08100W_A	Mitochondrial apoptosis-inducing factor	7859.61	2.7033	1.4347	1.00E-100
C7_01380W_A	C7_01380W_A	Ortholog of <i>C. dubliniensis CD36</i> : Cd36_71210, <i>C. parapsilosis CDC317</i> : CPAR2_702710, <i>C. auris B8441</i> : B9J08_002141 and <i>Candida tenuis NRRL Y-1498</i> : CANTEDRAFT_116256	244.3	2.6586	1.4106	4.13E-26
C5_04380C_A	C5_04380C_A	Ortholog of <i>Candida albicans WO-1</i> : CAWG_04810	10.9299	2.6478	1.4048	0.02305
C3_03210W_A	C3_03210W_A	Predicted short chain dehydrogenase	5313.76	2.6439	1.4027	1.00E-100
C2_04000C_A	C2_04000C_A	Protein of unknown function	9.0276	2.5806	1.3677	0.03001
CR_09600C_A	YKE2	Possible heterohexameric Gim/prefoldin protein complex subunit	10780.7	2.5528	1.3521	2.27E-100
C2_03670W_A	SAP99	Putative secreted aspartyl protease	368.217	2.5219	1.3345	9.78E-27
CR_09850C_A	FGR46	Protein lacking an ortholog in S. cerevisiae	11.4002	2.5028	1.3235	0.02386
C1_08770W_A	C1_08770W_A	Ornithine cyclodeaminase family protein	2358	2.3787	1.2502	8.52E-79
CR_05170C_A	FDH1	Formate dehydrogenase	53710.1	2.3541	1.2352	3.20E-44
C4_00440C_A	OPT7	Putative oligopeptide transporter	248.394	2.3475	1.2311	9.24E-21
C3_03600C_A	GTT12	Ortholog(s) have glutathione peroxidase activity, glutathione transferase activity, role in glutathione metabolic process, protein glutathionylation and endoplasmic reticulum localization	18.856	2.3233	1.2162	0.008567
C1_12720C_A	C1_12720C_A	Ortholog of <i>C. dubliniensis CD36</i> : Cd36_11890 and <i>Candida albicans WO-1</i> : CAWG_00170	218.286	2.263	1.1782	2.52E-13
C3_07270C_A	UBI4	Ubiquitin precursor (polyubiquitin) contains 3 tandem repeats of the ubiquitin peptide that are processed to individual units	23085.7	2.2267	1.1549	3.00E-11
C1_01640W_A	RPS42	Predicted ribosomal protein S4, component of the small ribosomal subunit	4402.14	2.2255	1.1541	1.38E-32
CR_00620C_A	ARG1	Argininosuccinate synthase	527.712	2.2022	1.139	2.15E-24
C1_13440C_A	OFI1	Putative transcription factor with zinc finger DNA-binding motif, involved in regulation of white-opaque switching and filamentous growth	161.706	2.1641	1.1138	3.07E-11
C1_06280C_A	UME6	Zn(II)2Cys6 transcription factor	117.913	2.1437	1.1001	2.62E-09
C1_02270C_A	C1_02270C_A	Putative oxidoreductase	3717.24	2.1321	1.0923	1.60E-33
C4_03100W_A	RBT7	Protein with similarity to RNase T2 enzymes	254.828	2.128	1.0895	7.61E-14
C1_11870W_A	MUP1	High affinity methionine permease	1358.16	2.0894	1.0631	1.82E-44
C4_01550C_A	CPA1	Putative carbamoyl-phosphate synthase subunit	183.048	2.0723	1.0512	7.51E-12
C6_01070C_A	CIP1	Possible oxidoreductase	543.679	2.0709	1.0502	4.83E-19
C3_06660C_A	C3_06660C_A	Ortholog of <i>C. dubliniensis CD36</i> : Cd36_86630, <i>Candida tropicalis NEW ASSEMBLY</i> : CTRG1_05698 and <i>Candida tropicalis MYA-3404</i> : CTRG_05698	13.2467	2.0589	1.0419	0.04055
CR_04850C_A	CR_04850C_A	Ortholog of <i>Candida albicans WO-1</i> : CAWG_01818	724.558	2.043	1.0307	1.49E-18
C5_03710C_A	C5_03710C_A	Protein of unknown function	3843.72	2.0428	1.0305	2.35E-48
CAALFM_C103620CA	-	-	2077.7	2.0029	1.0021	6.86E-24
CR_10860C_A	CTA26	Putative transcription factor/activator	763.148	1.9814	0.9865	6.23E-25
C5_04390C_A	C5_04390C_A	Putative protein of unknown function, transcription is activated in the presence of elevated CO2	169.417	1.96	0.9709	7.19E-11
C4_03820C_A	HRQ2	Protein of unknown function	819.278	1.9554	0.9674	4.84E-28
C5_03130W_A	SUT1	Zn2Cys6 transcription factor involved in sterol uptake	1359.35	1.9546	0.9669	6.77E-41
C2_06870C_A	PST1	Flavodoxin-like protein involved in oxidative stress protection and virulence	15052.4	1.9466	0.961	8.46E-30
C1_04010C_A	C1_04010C_A	Protein with a NADP-dependent oxidoreductase domain	1931.53	1.9307	0.9491	4.82E-27
C7_01390W_A	C7_01390W_A	Protein of unknown function	1477.01	1.8976	0.9241	1.10E-38
C3_06330W_A	TSA1B	Putative peroxidase; orf19.7398.1 is contig-truncated fragment of gene identical to TSA1; Tsa1p and Tsa1Bp role under oxidative/reductive stress, hyphal cell wall formation; in hyphal nucleus, cell wall; yeast-form nucleus, cytoplasm	1059.66	1.8691	0.9023	0.004594
C6_00730W_A	C6_00730W_A	Ortholog of <i>C. dubliniensis CD36</i> : Cd36_60640, <i>C. parapsilosis CDC317</i> : CPAR2_602930, <i>C. auris B8441</i> : B9J08_001862, <i>Candida tenuis NRRL Y-1498</i> : CANTEDRAFT_115038 and <i>Pichia stipitis Pignal</i> : PICST_31932	73.4407	1.8666	0.9004	6.81E-05
C1_04770C_A	ERG3	C-5 sterol desaturase	1359.12	1.8434	0.8823	6.00E-34
C3_00650W_A	NGT1	N-acetylglucosamine (GlcNAc)-specific transporter	864.485	1.8369	0.8773	8.93E-21
C1_10550C_A	GCA2	Predicted extracellular glucoamylase	7256.18	1.8303	0.8721	2.01E-49
CR_00020W_A	TLO1	Member of a family of telomere-proximal genes of unknown function	793.946	1.828	0.8703	1.86E-23
CR_01060W_A	LAG1	Putative ceramide synthase component	2533.53	1.8213	0.865	3.83E-32
CR_04860C_A	CR_04860C_A	Ortholog of <i>C. dubliniensis CD36</i> : Cd36_30250, <i>C. auris B8441</i> : B9J08_001969, <i>Candida tenuis NRRL Y-1498</i> : CANTEDRAFT_98619 and <i>Debaryomyces hansenii CBS767</i> : DEHA2G22594g	794.79	1.8112	0.8569	1.72E-17
C3_01540W_A	C3_01540W_A	Plasma-membrane-localized protein	370.477	1.7975	0.846	2.25E-14
CR_03890W_A	WOR3	Transcription factor	2975	1.7923	0.8418	1.04E-24
C2_06170C_A	ECM17	Putative sulfite reductase beta subunit	2835.81	1.7916	0.8413	4.17E-35
C2_05250C_A	AAT1	Aspartate aminotransferase	19713.2	1.7787	0.8308	7.37E-19
C1_05920W_A	C1_05920W_A	Protein of unknown function	1428.17	1.7721	0.8255	1.12E-21
C1_08330C_A	ADH2	Alcohol dehydrogenase	45426.3	1.7675	0.8217	5.68E-15
C4_04000W_A	MET4	Putative transcription coactivator	1072.7	1.7602	0.8158	1.88E-18
C5_03910C_A	C5_03910C_A	Ortholog of <i>C. dubliniensis CD36</i> : Cd36_53630, <i>C. parapsilosis CDC317</i> : CPAR2_302980, <i>Pichia stipitis Pignal</i> : PICST_32155, <i>Candida tropicalis MYA-3404</i> : CTRG_03184 and <i>Candida albicans WO-1</i> : CAWG_04763	28.1616	1.7415	0.8003	0.03395
C2_07900W_A	GDH2	Mitochondrial NAD-dependent glutamate dehydrogenase	48386.5	1.7134	0.7769	3.40E-39
CR_09100C_A	CR_09100C_A	Aldo-keto reductase	3136.95	1.7104	0.7744	1.18E-31
C5_01240W_A	AUR1	Inositolphosphorylceramide (IPC) synthase	4477.09	1.7073	0.7717	5.35E-37
C1_00680W_A	ASM3	Putative secreted acid sphingomyelin phosphodiesterase	880.352	1.7072	0.7716	8.26E-21
C3_00810C_A	FOX2	3-hydroxyacyl-CoA epimerase	15090.9	1.7067	0.7712	4.56E-37
CR_00150C_A	POT1	Putative peroxisomal 3-oxoacyl CoA thiolase	8807.93	1.6802	0.7486	1.08E-23
C7_01170C_A	C7_01170C_A	Putative oxidoreductase	268.88	1.6799	0.7483	5.79E-09
C3_07340W_A	GCY1	Aldo/keto reductase	6901.72	1.677	0.7459	2.25E-31
C3_01960C_A	POX1-3	Predicted acyl-CoA oxidase	20491.5	1.6757	0.7447	1.58E-41
C3_02150C_A	ERG6	Delta(24)-sterol C-methyltransferase, converts zymosterol to fecosterol, ergosterol biosynthesis	2630.74	1.6711	0.7408	5.48E-15
C3_07590W_A	C3_07590W_A	Protein of unknown function	228.674	1.6661	0.7364	1.24E-08
CR_09610C_A	CR_09610C_A	Protein of unknown function	3198.44	1.66	0.7311	9.22E-16
CR_07620W_A	AAT21	Putative aspartate aminotransferase	16480.6	1.6433	0.7166	1.16E-40
C6_01990W_A	PLB1	Phospholipase B	36.9069	1.6351	0.7094	0.02378
C2_04010C_A	HSP21	Small heat shock protein	33452.7	1.6164	0.6928	4.17E-20
C6_01670W_A	MAE1	Malic enzyme, mitochondrial	2999.42	1.6103	0.6874	2.42E-28
CR_09580C_A	CR_09580C_A	Ortholog of S. cerevisiae Pba1 that is involved in 20S proteasome assembly	6065.31	1.6082	0.6855	1.20E-22
C2_04480W_A	C2_04480W_A	Has domain(s) with predicted oxidoreductase activity, zinc ion binding activity and role in oxidation-reduction process	3092.42	1.6078	0.685	8.20E-22
CR_08080W_A	CR_08080W_A	Has domain(s) with predicted RNA binding activity	55.8944	1.6071	0.6845	0.009639
C1_10060C_A	C1_10060C_A	Protein of unknown function	73.697	1.6064	0.6838	0.001485
C3_02360C_A	C3_02360C_A	Has domain(s) with predicted catalytic activity, sulfuric ester hydrolase activity and role in metabolic process	421.384	1.606	0.6835	3.06E-11
C3_01950C_A	C3_01950C_A	Has domain(s) with predicted integral component of membrane localization	1477.57	1.6019	0.6798	3.04E-13
C1_02800W_A	C1_02800W_A	Protein of unknown function	517.831	1.5961	0.6745	1.09E-12
C7_03820C_A	C7_03820C_A	Ortholog of <i>C. dubliniensis CD36</i> : Cd36_73480, <i>Pichia stipitis Pignal</i> : PICST_30727, <i>Candida tropicalis NEW ASSEMBLY</i> : CTRG1_05165 and <i>Candida tropicalis MYA-3404</i> : CTRG_05165	1691.84	1.5955	0.674	7.67E-13
C3_00760W_A	ERG4	Protein similar to sterol C-24 reductase	8424.45	1.5876	0.6668	4.09E-20
C2_06590C_A	GIT1	Glycerophosphoinositol permease	3454.89	1.5855	0.6649	9.24E-18
C2_09140C_A	MET10	Sulfite reductase	2137.54	1.5825	0.6622	2.84E-18
C2_08080C_A	IFM3	Protein with a 2-hydroxyacid dehydrogenase catalytic domain	261.62	1.5777	0.6578	1.54E-06
C6_04400W_A	C6_04400W_A	Predicted ORF from Assembly 19	108.594	1.5737	0.6541	0.0003922
C2_05130W_A	C2_05130W_A	Putative protein of unknown function	1805.64	1.5731	0.6536	6.69E-20
C6_03320W_A	C6_03320W_A	Stationary phase enriched protein	2908.73	1.57	0.6507	9.12E-23
C2_04110W_A	C2_04110W_A	Ortholog(s) have DNA helicase activity, heteroduplex DNA loop binding activity	231.626	1.5655	0.6466	5.26E-07
C5_00910C_A	TRX2	Similar to thioredoxins	217.999	1.563	0.6444	7.39E-06
C1_00190C_A	C1_00190C_A	Protein of unknown function	1871.61	1.5619	0.6433	1.02E-20
C4_04320W_A	FRE10	Major cell-surface ferric reductase under low-iron conditions	5713.11	1.5598	0.6414	1.07E-27
C2_08640C_A	PST2	Flavodoxin-like protein involved in oxidative stress protection and virulence	6062.31	1.5567	0.6385	7.56E-31
C2_02580W_A	C2_02580W_A	Predicted MFS membrane transporter	1198.3	1.5512	0.6334	5.54E-16
C1_13450W_A	HYR1	GPI-anchored hyphal cell wall protein	366.267	1.5506	0.6328	9.94E-08
CR_02360W_A	IDP2	Isocitrate dehydrogenase	32770.5	1.5462	0.6287	2.12E-16
C1_09290C_A	ARG5,6	Arginine biosynthetic enzyme	1222.85	1.5445	0.6271	7.21E-16
C6_04410C_A	C6_04410C_A	Predicted alcohol dehydrogenase	547.301	1.5443	0.6269	1.85E-11
C6_03270C_A	AYR2	Putative NADPH-dependent 1-acyl dihydroxyacetone phosphate reductase	2896.88	1.5377	0.6208	2.70E-14
C1_14130W_A	FTR1	High-affinity iron permease	7112.02	1.5364	0.6196	8.06E-20
C1_04240C_A	HHF1	Putative histone H4	9052.54	1.5339	0.6172	0.01052
C3_06180C_A	TSA1	TSA/alkyl hydroperoxide peroxidase C (AhPC) family protein	605.56	1.5316	0.615	4.05E-10
C3_01970C_A	C3_01970C_A	Ortholog of <i>C. dubliniensis CD36</i> : Cd36_81960, <i>Pichia stipitis Pignal</i> : psti_CGOB_00163, <i>Candida tropicalis NEW ASSEMBLY</i> : CTRG1_02378 and <i>Candida tropicalis MYA-3404</i> : CTRG_02378	36.3678	1.5297	0.6132	0.04754
C2_06880C_A	PRB1	Endoprotease B	5198.09	1.5273	0.611	6.61E-17
C6_03030W_A	SAP5	Biofilm-specific aspartyl protease	93.5181	1.5242	0.6081	0.004301
C2_06890C_A	C2_06890C_A	Similar to oxidoreductases and to S. cerevisiae Yjr096wp	567.392	1.523	0.6069	6.71E-11
CR_08690C_A	ECI1	Protein similar to S. cerevisiae Eci1p, which is involved in fatty acid oxidation	2910.53	1.5221	0.6061	1.05E-08
C1_11610C_A	C1_11610C_A	Protein similar to A. nidulans CysA serine O-trans-acetylase	1559.57	1.5156	0.5999	4.91E-14
C2_04970W_A	ABP2	Putative alpha-actinin-like protein	403.303	1.5127	0.5972	1.72E-07
CR_00200W_A	PCK1	Phosphoenolpyruvate carboxykinase	172560	1.5035	0.5883	8.19E-22
C4_04380C_A	C4_04380C_A	Protein of unknown function	682.358	1.5016	0.5865	2.16E-10
C2_00760C_A	C2_00760C_A	Proten of unknown function	18058	0.6654	-0.5876	1.09E-27
C1_05340C_A	ZCF2	Zn(II)2Cys6 transcription factor, required for adaptation to reactive sulfur species	1075.6	0.6654	-0.5876	6.90E-14
C4_03340C_A	C4_03340C_A	Protein with homology to NADH dehydrogenase	521.62	0.6651	-0.5884	2.94E-09
CR_00380W_A	CR_00380W_A	Protein with NADPH oxidoreductase containing flavin mononucleotide (FMN) domain	213.108	0.6638	-0.5912	3.41E-05
C1_02110C_A	HGT2	Putative MFS glucose transporter	13148.1	0.6634	-0.592	6.50E-14
C2_10530C_A	KIN3	Protein similar to S. cerevisiae Kin3p	2940.8	0.6632	-0.5926	1.55E-20
C1_02370C_A	C1_02370C_A	Ortholog of <i>C. dubliniensis CD36</i> : Cd36_02210, <i>C. parapsilosis CDC317</i> : CPAR2_106350, <i>C. auris B8441</i> : B9J08_000959 and <i>Candida tenuis NRRL Y-1498</i> : CANTEDRAFT_116785	5822.28	0.663	-0.5928	6.39E-18
C3_05210C_A	DYN1	Dynein heavy chain	1939.9	0.6619	-0.5952	2.10E-18
C4_06380W_A	SOU2	Protein similar to Sou1	314.124	0.6605	-0.5984	1.85E-05
C1_11340W_A	PRM1	Putative membrane protein with a predicted role in membrane fusion during mating	85.7002	0.659	-0.6016	0.005111
C4_03960W_A	C4_03960W_A	Protein of unknown function	1987.93	0.6585	-0.6027	5.20E-13
C3_05780C_A	CRZ1	Calcineurin-regulated C2H2 transcription factor	4425.46	0.6579	-0.6041	6.25E-21
C1_04900W_A	MNN15	Putative alpha-1,3-mannosyltransferase	17475.1	0.6564	-0.6074	2.65E-30
C6_01560W_A	C6_01560W_A	Plasma membrane-associated protein	713.075	0.6546	-0.6112	3.46E-13
C3_05540C_A	C3_05540C_A	Putative U2 snRNP-associated protein	67.6671	0.654	-0.6126	0.009188
CR_03300C_A	CR_03300C_A	Ortholog(s) have aldehyde dehydrogenase (NAD+) activity, role in response to furfural and intracellular anatomical structure localization	46.1616	0.654	-0.6127	0.03055
C6_00620W_A	FCA1	Cytosine deaminase	1316.06	0.6529	-0.6151	6.02E-13
C6_00660C_A	C6_00660C_A	Ortholog(s) have Arp2/3 complex binding activity, role in actin filament debranching, negative regulation of Arp2/3 complex-mediated actin nucleation and actin cortical patch, cytoplasm localization	1490.27	0.6499	-0.6218	1.63E-15
C4_00530C_A	C4_00530C_A	Has domain(s) with predicted hydrolase activity	35.5933	0.6497	-0.6222	0.04553
C3_04210W_A	C3_04210W_A	Ortholog of <i>C. dubliniensis CD36</i> : Cd36_84160, <i>C. auris B8441</i> : B9J08_001714, <i>Candida tenuis NRRL Y-1498</i> : cten_CGOB_00085 and <i>Debaryomyces hansenii CBS767</i> : DEHA2B08404g	687.093	0.6487	-0.6245	3.42E-12
CR_01630C_A	CR_01630C_A	Protein similar to S. cerevisiae Pmr1p	125.656	0.6481	-0.6257	0.0004041
C1_04470C_A	C1_04470C_A	Protein of unknown function	2963.29	0.6476	-0.6269	3.82E-25
C6_01550C_A	C6_01550C_A	Ortholog(s) have 3'-5' exonuclease activity, DNA-directed DNA polymerase activity, role in mitochondrial DNA catabolic process, mitochondrial DNA replication, mitochondrial genome maintenance and mitochondrion localization	1696.9	0.6466	-0.629	1.33E-16
C1_13770C_A	C1_13770C_A	Has domain(s) with predicted nucleic acid binding activity	374.921	0.6463	-0.6298	3.32E-09
C2_08920W_A	C2_08920W_A	Component of a complex containing the Tor2p kinase	4231.53	0.646	-0.6305	5.65E-23
C2_08870C_A	PIR1	1,3-beta-glucan-linked cell wall protein	21952.1	0.6456	-0.6313	5.98E-25
C6_01430C_A	FRP6	Putative ammonia transport protein	4071.16	0.6455	-0.6315	6.12E-17
C4_05700W_A	ZCF5	Zn(II)2Cys6 transcription factor	350.144	0.6444	-0.6339	1.45E-08
C1_06350W_A	C1_06350W_A	Protein of unknown function	1177.53	0.6443	-0.6343	3.67E-14
C6_00840W_A	GPX2	Similar to glutathione peroxidase	684.345	0.6427	-0.6378	1.58E-12
C4_05780C_A	CFL2	Oxidoreductase	150.543	0.6421	-0.6391	4.42E-05
C3_02070C_A	C3_02070C_A	Has domain(s) with predicted oxidoreductase activity and role in oxidation-reduction process	36.0426	0.6417	-0.6401	0.04625
C4_06120W_A	GDH3	NADP-glutamate dehydrogenase	205.678	0.641	-0.6416	2.33E-06
CR_10310W_A	CR_10310W_A	Ortholog of <i>C. dubliniensis CD36</i> : Cd36_35262, <i>Candida tropicalis NEW ASSEMBLY</i> : CTRG1_05848, <i>Candida tropicalis MYA-3404</i> : CTRG_05848 and <i>Candida albicans WO-1</i> : CAWG_02290	39.6371	0.6383	-0.6476	0.02652
C6_02160W_A	C6_02160W_A	Protein with a predicted serine/threonine kinase and tyrosine kinase domain	799.677	0.6377	-0.649	3.36E-11
C4_06080W_A	C4_06080W_A	Has domain(s) with predicted role in gamma-tubulin complex localization and gamma-tubulin ring complex localization	42.2496	0.6374	-0.6498	0.0277
C2_03700W_A	C2_03700W_A	Ortholog(s) have protein-N-terminal asparagine amidohydrolase activity, protein-N-terminal glutamine amidohydrolase activity and role in N-terminal protein amino acid modification, protein catabolic process	1434.17	0.6363	-0.6523	1.48E-18
C5_01540W_A	C5_01540W_A	Protein component of the small (40S) ribosomal subunit	34.3585	0.6357	-0.6536	0.04837
C5_02000C_A	ACH1	Acetyl-coA hydrolase	25224.2	0.6341	-0.6573	5.92E-28
C1_09080C_A	PGA6	GPI-anchored cell wall adhesin-like protein	23299.3	0.634	-0.6574	1.12E-20
CR_09170C_A	SSU1	Protein similar to S. cerevisiae Ssu1 sulfite transport protein	397.908	0.6337	-0.6582	4.23E-09
C2_05180W_A	WH11	White-phase yeast transcript	133458	0.6329	-0.6599	0.03085
CR_03470W_A	CR_03470W_A	Protein of unknown function	2777.12	0.6312	-0.6637	7.37E-28
C3_03870C_A	SAP9	Secreted aspartyl protease	14788.1	0.6304	-0.6656	1.75E-36
CR_02740W_A	INN1	Protein with similarity to S. cerevisiae Inn1p, which is an essential protein of the contractile actomyosin ring required for ingression of the plasma membrane into the bud neck during cytokinesis	2102.8	0.6296	-0.6675	3.13E-17
C7_03410C_A	C7_03410C_A	Protein of unknown function	720.34	0.6284	-0.6701	1.58E-12
C1_08570C_A	PCL2	Cyclin homolog	1797.99	0.6279	-0.6713	3.36E-16
C5_01830C_A	HAL9	Putative Zn(II)2Cys6 transcription factor	661.357	0.6271	-0.6731	1.36E-14
C6_04380W_A	ALS2	ALS family protein	1496.02	0.6251	-0.6778	7.45E-10
C1_11930W_A	C1_11930W_A	Ortholog of <i>S. cerevisiae</i> : SKG3, <i>C. dubliniensis CD36</i> : Cd36_11180, <i>C. parapsilosis CDC317</i> : CPAR2_206250, <i>C. auris B8441</i> : B9J08_005263 and <i>Debaryomyces hansenii CBS767</i> : DEHA2E13794g	3369.47	0.6251	-0.678	6.70E-25
CR_05090C_A	HGT9	Putative glucose transporter of the major facilitator superfamily	164.358	0.6237	-0.6812	1.90E-05
C5_01650C_A	MYO1	Component of actomyosin ring at neck of newly-emerged bud	2573.98	0.6211	-0.687	5.51E-20
C6_00830C_A	CAN3	Predicted amino acid transmembrane transporter	122.146	0.6197	-0.6904	5.97E-05
C2_03320W_A	CHK1	Histidine kinase	2550.59	0.6194	-0.691	5.01E-21
C5_01340W_A	HST3	Histone H3K56 deacetylase	1577.82	0.6194	-0.6911	1.66E-23
CR_03290C_A	IME2	Putative serine/threonine protein kinase	34.8909	0.6163	-0.6982	0.02902
C7_00230W_A	C7_00230W_A	Putative vacuolar transporter of large neutral amino acids	1413.22	0.6144	-0.7028	6.60E-22
C3_05720C_A	KIP3	Putative kinesin, involved in mitotic spindle organization	1604.49	0.6133	-0.7053	2.60E-21
C3_04650W_A	C3_04650W_A	Ortholog of <i>S. cerevisiae</i> : AIM6, <i>C. glabrata CBS138</i> : CAGL0C05533g, <i>C. dubliniensis CD36</i> : Cd36_84610, <i>C. parapsilosis CDC317</i> : CPAR2_404550 and <i>C. auris B8441</i> : B9J08_003753	334.862	0.6123	-0.7076	2.96E-10
C1_00170W_A	LEU4	Putative 2-isopropylmalate synthase	938.367	0.611	-0.7107	7.29E-14
C2_02550C_A	C2_02550C_A	Protein of unknown function	98.2264	0.606	-0.7225	0.0001228
CR_07480W_A	CR_07480W_A	S. pombe ortholog SPAC5D6.04 is a predicted auxin family transmembrane transporter	6249.67	0.5995	-0.7381	1.79E-36
C2_00910W_A	PGA19	Putative GPI-anchored protein	26.9169	0.5979	-0.742	0.03728
C5_03170C_A	C5_03170C_A	Protein of unknown function	1377.65	0.5974	-0.7433	4.80E-21
CR_05340C_A	IFE2	Putative alcohol dehydrogenase	20146.1	0.5954	-0.7481	4.59E-21
C6_00670W_A	CDC14	Protein involved in exit from mitosis and morphogenesis	1032.14	0.5937	-0.7521	1.34E-22
C7_02140W_A	C7_02140W_A	Ortholog of <i>C. dubliniensis CD36</i> : Cd36_71960, <i>Pichia stipitis Pignal</i> : psti_CGOB_00136, <i>Candida tropicalis NEW ASSEMBLY</i> : CTRG1_05049 and <i>Spathaspora passalidarum NRRL Y-27907</i> : SPAPADRAFT_63786	38.301	0.592	-0.7564	0.01515
C5_04440C_A	SFC1	Putative succinate-fumarate transporter	4802.82	0.5914	-0.7579	1.39E-22
C1_00840C_A	NRM1	Transcriptional regulator of cell cycle gene expression	1610.11	0.591	-0.7589	4.76E-19
C1_08230C_A	PLB5	Putative GPI-linked phospholipase B, fungal-specific (no mammalian homolog)	3109.57	0.5902	-0.7608	3.12E-37
C1_14190C_A	C1_14190C_A	Protein phosphatase inhibitor	169.749	0.5833	-0.7777	1.64E-06
C1_04000C_A	KTR4	Mannosyltransferase	7921.15	0.5833	-0.7776	4.55E-29
C2_08960C_A	C2_08960C_A	Ortholog(s) have role in mitotic division septum assembly, protein localization to bud neck and cell division site, cytoplasm, division septum localization	947.879	0.5791	-0.788	4.86E-23
C1_05160C_A	C1_05160C_A	Putative phosphatidyl synthase	10290.5	0.5752	-0.7979	2.43E-40
CR_07470W_A	CR_07470W_A	Putative guanine nucleotide dissociation stimulator	388.254	0.5744	-0.7999	5.23E-12
C1_05000W_A	RHD1	Putative beta-mannosyltransferase required for the addition of beta-mannose to the acid-labile fraction of cell wall phosphopeptidomannan	1379.6	0.5741	-0.8007	5.99E-27
CR_08830W_A	CR_08830W_A	Protein of unknown function	525.665	0.5727	-0.804	6.34E-12
CR_07460C_A	CR_07460C_A	Protein of unknown function	1923.41	0.572	-0.806	1.70E-30
C6_01510W_A	OYE23	Putative NAPDH dehydrogenase	235.484	0.5702	-0.8105	6.72E-10
C4_04770C_A	MNN22	Alpha-1,2-mannosyltransferase	326.587	0.57	-0.811	3.37E-13
C7_02360W_A	C7_02360W_A	Protein of unknown function	49.2974	0.5692	-0.813	0.001766
C1_11730W_A	C1_11730W_A	Protein with SEL-1 like protein domain	2770.18	0.5679	-0.8163	7.96E-41
CR_10100C_A	INO1	Inositol-1-phosphate synthase	61.79	0.5676	-0.817	0.0008299
C5_03060C_A	TNA1	Putative nicotinic acid transporter	111.129	0.5666	-0.8197	7.25E-06
C1_11720W_A	C1_11720W_A	Ortholog of <i>Candida albicans WO-1</i> : CAWG_00265	236.21	0.5649	-0.8239	5.99E-10
C1_06000W_A	C1_06000W_A	Putative dicarboxylic amino acid permease	252.74	0.5569	-0.8445	4.43E-11
C5_05100C_A	DUN1	Protein similar to S. cerevisiae Dun1p, which is a serine-threonine protein kinase involved in DNA damage cell-cycle checkpoint	1518.49	0.5556	-0.8478	3.31E-27
C1_08790W_A	TPO3	Putative polyamine transporter	339.601	0.5556	-0.8479	8.39E-14
C7_00410C_A	C7_00410C_A	Ortholog(s) have Rho guanyl-nucleotide exchange factor activity, role in axial cellular bud site selection, cytogamy, positive regulation of GTPase activity and cellular bud neck, cellular bud neck contractile ring localization	1232.3	0.554	-0.8519	8.70E-24
C1_03710C_A	MSB1	Putative regulator of transcription	2479.5	0.5528	-0.8552	4.60E-32
C3_06510C_A	HST6	ABC transporter related to mammalian P-glycoproteins	41.2294	0.5526	-0.8558	0.003813
C2_01410C_A	CLB2	B-type mitotic cyclin (cyclin-dependent protein kinase regulatory subunit)	5044.43	0.5515	-0.8586	6.47E-51
CR_03270W_A	VHT1	Predicted membrane transporter, involved in biotin import	442.344	0.5509	-0.8602	4.40E-17
C4_02300W_A	HOS3	Histone deacetylase	2688.37	0.5492	-0.8647	2.23E-47
CR_06310W_A	CR_06310W_A	Has domain(s) with predicted N-acetyltransferase activity	43.713	0.5481	-0.8676	0.001972
C4_01010C_A	DAG7	Secretory protein	4135.49	0.5464	-0.8721	1.56E-45
CR_01930C_A	BIO2	Putative biotin synthase	175.179	0.5435	-0.8797	4.55E-09
C6_03170C_A	MDR1	Plasma membrane MDR/MFS multidrug efflux pump	129.926	0.5407	-0.887	1.93E-07
C3_05580C_A	GAP2	General broad specificity amino acid permease	363.73	0.5385	-0.8929	2.81E-12
CR_02210W_A	CR_02210W_A	Putative serine/threonine protein kinase	5452.44	0.5361	-0.8993	4.30E-38
C3_05810C_A	SKN1	Protein with a role in beta-1,6-glucan synthesis	385.758	0.5359	-0.9	4.63E-16
CR_00920W_A	CCE1	Putative Holliday junction resolving enzyme	322.112	0.5342	-0.9045	9.42E-13
CR_00640W_A	ACC1	Putative acetyl-coenzyme-A carboxylases	7910.42	0.534	-0.905	3.04E-44
C2_07580W_A	C2_07580W_A	Putative malate permease	284.323	0.5325	-0.9092	3.08E-14
CR_07530C_A	ECM22	Zn(II)2Cys6 transcription factor	1664.84	0.53	-0.9161	1.23E-35
C4_06540W_A	MNN4	Regulator of mannosylphosphorylation of N-linked mannans to cell wall proteins	2291.82	0.5289	-0.919	6.22E-42
C3_05610W_A	MNN14	Predicted alpha-1,3-mannosyltransferase activity with a role in protein glycosylation	193.656	0.5272	-0.9236	1.38E-10
C2_02780C_A	BUB2	Ortholog(s) have GTPase activator activity	327.434	0.5229	-0.9355	4.24E-16
C5_00190C_A	FAS1	Beta subunit of fatty-acid synthase	12029.7	0.522	-0.938	4.01E-47
C7_01560C_A	NUP	Nucleoside permease	21.2988	0.5216	-0.939	0.02185
C3_00800W_A	MIH1	Putative protein phosphatase of the PTP family (tyrosine-specific)	2319.62	0.5207	-0.9416	1.35E-35
C2_06470W_A	RTA2	Flippase involved in sphingolipid long chain base release	9279.2	0.5194	-0.9451	1.29E-49
C3_00710W_A	CHS8	Chitin synthase required for synthesis of long-chitin fibrils	3260.35	0.5179	-0.9493	5.52E-46
C2_07570W_A	RNR22	Putative ribonucleoside diphosphate reductase	5111.54	0.5139	-0.9605	1.76E-47
CR_04770C_A	CR_04770C_A	Ortholog of <i>C. dubliniensis CD36</i> : Cd36_30140, <i>C. parapsilosis CDC317</i> : CPAR2_204040, <i>C. auris B8441</i> : B9J08_001978 and <i>Candida tenuis NRRL Y-1498</i> : CANTEDRAFT_114703	924.606	0.5132	-0.9623	1.39E-30
C4_05870C_A	C4_05870C_A	Has domain(s) with predicted DNA binding, zinc ion binding activity, role in transcription, DNA-templated and nucleus localization	43.7665	0.5106	-0.9696	0.0005975
C2_04090W_A	C2_04090W_A	Ortholog of <i>C. dubliniensis CD36</i> : Cd36_18730, <i>C. parapsilosis CDC317</i> : CPAR2_212510, <i>C. auris B8441</i> : B9J08_004481 and <i>Candida tenuis NRRL Y-1498</i> : CANTEDRAFT_135843	26.4713	0.5101	-0.971	0.006687
C4_03950C_A	C4_03950C_A	Protein of unknown function	82.9217	0.5081	-0.9767	1.80E-06
C1_01990W_A	HSP30	Putative heat shock protein	1487.41	0.5066	-0.9812	1.37E-33
C7_00100W_A	FRP2	Putative ferric reductase	376.124	0.5027	-0.9922	9.69E-18
C3_04830C_A	FAS2	Alpha subunit of fatty-acid synthase	13483.6	0.5009	-0.9975	2.11E-68
C3_05960W_A	ASE1	Putative microtubule-associated protein	1227.79	0.5008	-0.9977	1.42E-36
C3_05620W_A	ATO5	Putative fungal-specific transmembrane protein	55.7514	0.4981	-1.005	8.98E-05
CR_07120C_A	CR_07120C_A	Ortholog of <i>C. dubliniensis CD36</i> : Cd36_32700, <i>C. parapsilosis CDC317</i> : CPAR2_204280, <i>C. auris B8441</i> : B9J08_000471 and <i>Candida tenuis NRRL Y-1498</i> : CANTEDRAFT_113831	780.837	0.4977	-1.007	9.50E-34
CR_02440W_A	CR_02440W_A	Protein of unknown function	39.3154	0.4974	-1.007	0.0007412
C1_14340C_A	RIM101	Transcription factor	10264.7	0.4944	-1.016	3.36E-44
C2_06760C_A	C2_06760C_A	Protein of unknown function	703.814	0.4924	-1.022	5.18E-31
C5_02470W_A	INT1	Protein structurally similar to alpha-subunit of human leukocyte integrin	3252.41	0.49	-1.029	8.35E-43
C1_04500W_A	ICL1	Isocitrate lyase	16803.5	0.4888	-1.033	5.01E-68
C1_06700W_A	C1_06700W_A	SH3-domain protein	1662.64	0.4836	-1.048	6.17E-39
C2_02050C_A	C2_02050C_A	Ortholog of <i>C. dubliniensis CD36</i> : Cd36_16850, <i>C. parapsilosis CDC317</i> : CPAR2_211990, <i>C. auris B8441</i> : B9J08_001195 and <i>Candida tenuis NRRL Y-1498</i> : cten_CGOB_00169	3059.5	0.4819	-1.053	3.75E-41
C5_01990W_A	C5_01990W_A	Ortholog of <i>C. dubliniensis CD36</i> : Cd36_51840, <i>Candida tropicalis NEW ASSEMBLY</i> : CTRG1_05315, <i>Candida tropicalis MYA-3404</i> : CTRG_05315 and <i>Candida albicans WO-1</i> : CAWG_04584	18.3065	0.4809	-1.056	0.01496
C7_02040C_A	CUP9	Transcription factor	3923.16	0.4796	-1.06	1.56E-39
C1_03460C_A	C1_03460C_A	Protein of unknown function	668.356	0.4759	-1.071	9.69E-31
C3_05290C_A	C3_05290C_A	S. cerevisiae ortholog YLL032C interacts with ribosomes	1480.76	0.4746	-1.075	3.47E-41
C1_05520W_A	C1_05520W_A	Protein of unknown function	1972.91	0.4741	-1.077	1.44E-59
C3_01100W_A	C3_01100W_A	Ortholog of <i>C. dubliniensis CD36</i> : Cd36_81000, <i>C. parapsilosis CDC317</i> : CPAR2_103050, <i>C. auris B8441</i> : B9J08_002621 and <i>Candida tenuis NRRL Y-1498</i> : CANTEDRAFT_116326	863.941	0.4703	-1.088	1.43E-34
CR_04820W_A	CR_04820W_A	Protein of unknown function	2286.67	0.4673	-1.098	5.27E-65
C6_02590C_A	MOB1	Putative mitotic exit network component	1433.28	0.4648	-1.105	5.01E-52
C1_06690W_A	CYK3	Essential protein involved in cytokinesis	736.017	0.4638	-1.108	3.75E-39
C2_06670C_A	DBF2	Essential serine/threonine protein kinase involved in mitotic spindle formation and cytokinesis	2653.28	0.4638	-1.109	5.75E-58
C2_02980C_A	DLD1	Putative D-lactate dehydrogenase	5475.71	0.4584	-1.125	8.07E-90
C2_01630W_A	C2_01630W_A	2-hydroxyacid dehydrogenase domain-containing protein	30.9706	0.4566	-1.131	0.0005775
C6_02830W_A	MNN45	Mannosyltransferase	920.443	0.452	-1.146	3.58E-47
C6_04130C_A	ALS4	GPI-anchored adhesin	3952.42	0.4518	-1.146	1.91E-48
C6_00110C_A	C6_00110C_A	Ortholog of <i>C. dubliniensis CD36</i> : Cd36_60130, <i>C. parapsilosis CDC317</i> : CPAR2_603380, <i>C. auris B8441</i> : B9J08_002731 and <i>Candida tenuis NRRL Y-1498</i> : CANTEDRAFT_94402	668.937	0.4477	-1.159	9.58E-34
CR_07110C_A	CR_07110C_A	Ortholog of <i>C. dubliniensis CD36</i> : Cd36_32690, <i>C. parapsilosis CDC317</i> : CPAR2_204290, <i>Candida tenuis NRRL Y-1498</i> : CANTEDRAFT_121459 and <i>Debaryomyces hansenii CBS767</i> : DEHA2E03938g	778.425	0.4387	-1.189	1.19E-42
C6_01150W_A	CDC20	Activator of anaphase-promoting complex/cyclosome	1988.41	0.4372	-1.194	7.97E-57
CR_05580C_A	CR_05580C_A	Ortholog(s) have role in meiotic DNA recombinase assembly, reciprocal meiotic recombination and condensed nuclear chromosome localization	11.3732	0.4371	-1.194	0.0297
C6_02710C_A	SAP6	Biofilm-specific aspartyl protease	10.5019	0.4348	-1.201	0.03302
C5_01220W_A	C5_01220W_A	Ortholog of <i>C. dubliniensis CD36</i> : Cd36_51110, <i>C. parapsilosis CDC317</i> : CPAR2_302560, <i>C. auris B8441</i> : B9J08_005315 and <i>Candida tenuis NRRL Y-1498</i> : CANTEDRAFT_135271	1214.84	0.4292	-1.22	4.99E-60
C1_01980W_A	HGT1	High-affinity MFS glucose transporter	17962	0.4182	-1.258	3.94E-41
C2_10320C_A	C2_10320C_A	Protein similar to S. cerevisiae meiosis-specific, spore-wall-localized protein Ssp2p, which is required for wild-type outer spore wall formation in S. cerevisiae	242.949	0.4147	-1.27	4.83E-19
CR_07270C_A	HGT16	Putative glucose transporter of the major facilitator superfamily	159.721	0.4077	-1.294	3.47E-15
C5_04140W_A	C5_04140W_A	Protein of unknown function	8.7405	0.403	-1.311	0.03487
C2_08580W_A	C2_08580W_A	Possible pseudogene	11.0008	0.3976	-1.33	0.02035
CR_07440W_A	ACE2	Transcription factor	3052.33	0.3966	-1.334	2.63E-82
C1_01740W_A	CTN1	Carnitine acetyl transferase	2692.79	0.3894	-1.361	3.67E-84
C4_00370W_A	HOF1	Protein involved in cytokinesis and DNA damage response	1757.51	0.386	-1.373	5.86E-80
C2_03710W_A	MNN41	Ortholog(s) have enzyme activator activity and role in protein N-linked glycosylation, protein O-linked glycosylation	196.385	0.3837	-1.382	3.86E-18
C7_01840W_A	IQG1	Actomyosin ring component at bud neck	2716.69	0.3836	-1.382	1.00E-100
C2_10430C_A	FGR29	Protein lacking an ortholog in S. cerevisiae	1893.04	0.3827	-1.386	5.20E-72
C5_04200W_A	MRV3	Ortholog of <i>Candida albicans WO-1</i> : CAWG_04793	11.5276	0.3823	-1.387	0.0197
C1_00950C_A	CDC5	Polo-like kinase	5713.94	0.3803	-1.395	1.00E-100
C7_02770W_A	CHS1	Chitin synthase	3255.37	0.3734	-1.421	1.35E-90
C6_00120W_A	C6_00120W_A	Ortholog of <i>S. cerevisiae</i> : MRX7, <i>C. glabrata CBS138</i> : CAGL0K04785g, <i>C. dubliniensis CD36</i> : Cd36_19820, <i>C. parapsilosis CDC317</i> : CPAR2_603375 and <i>C. auris B8441</i> : B9J08_005197	42.1593	0.3709	-1.431	2.26E-06
C3_04450C_A	C3_04450C_A	Protein of unknown function	11.1593	0.3688	-1.439	0.01033
C2_03690C_A	MNN42	Protein of unknown function	7653.83	0.3688	-1.439	1.00E-100
C2_00680C_A	SOD5	Cu-containing superoxide dismutase	56.0396	0.3614	-1.468	7.41E-09
C4_05730W_A	C4_05730W_A	Adhesin-like protein	693.966	0.3496	-1.516	1.23E-47
C2_10310C_A	KIP2	Putative kinesin-related motor protein involved in mitotic spindle positioning	1167.56	0.3396	-1.558	5.96E-72
CR_08990C_A	SLP3	Plasma membrane protein implicated in stress response	6890.44	0.33	-1.599	1.00E-100
C5_04190W_A	MRV2	Protein of unknown function	35.3768	0.3292	-1.603	1.83E-06
C6_03700W_A	ALS1	Cell-surface adhesin	138.897	0.3117	-1.682	2.44E-21
C3_05130C_A	THI4	Thiamine biosynthetic enzyme precursor	5412.3	0.3081	-1.699	6.33E-98
C4_04530C_A	PHR1	Cell surface glycosidase	2009.57	0.293	-1.771	1.00E-100
CR_04900C_A	PGA39	Putative GPI-anchored protein	19.3204	0.2887	-1.793	6.44E-05
C4_01940W_A	PHO89	Putative phosphate permease	57.687	0.2742	-1.867	8.42E-12
C3_00920W_A	ATO1	Putative fungal-specific transmembrane protein	508.148	0.2637	-1.923	2.13E-77
C5_00530W_A	C5_00530W_A	Ortholog of <i>C. dubliniensis CD36</i> : Cd36_50530, <i>C. parapsilosis CDC317</i> : CPAR2_303990, <i>Candida tenuis NRRL Y-1498</i> : CANTEDRAFT_107934 and <i>Pichia stipitis Pignal</i> : PICST_63283	5.5867	0.2612	-1.937	0.02532
CR_09180W_A	CDG1	Putative cysteine dioxygenases	1311.51	0.2506	-1.996	1.00E-100
CR_05210W_A	CR_05210W_A	Protein of unknown function	805.653	0.2169	-2.205	1.89E-88
C2_08590W_A	YWP1	Secreted yeast wall protein	3103.12	0.1719	-2.54	1.00E-100
CAALFM_C103580WA	-	-	2.8351	0.13	-2.943	0.02843
C3_01300C_A	NCE103	Carbonic anhydrase	321.207	0.08807	-3.505	1.00E-100

## Sheet: osh2Δ-T vs osh2Δ-DEGs
Gene ID	Gene Name	Description	baseMean	foldChange(osh2Δ/Δ-T vs osh2Δ/Δ)	log2FoldChange	pval
C4_03570W_A	HWP1	Hyphal cell wall protein	3604.12	142.445	7.1543	1.00E-100
C1_13870W_A	MET3	ATP sulfurlyase	1379.56	94.8951	6.5683	1.00E-100
C1_13080W_A	OP4	Ala- Leu- and Ser-rich protein	30.3491	44.9867	5.4914	8.19E-13
C3_05230W_A	SAP3	Secreted aspartyl proteinase, acts in utilization of protein as nitrogen source	2393.45	38.4639	5.2654	1.00E-100
C4_03470C_A	ECE1	Candidalysin, cytolytic peptide toxin essential for mucosal infection	76.5341	32.0727	5.0033	2.18E-32
C1_13100W_A	C1_13100W_A	Putative adhesin-like protein	785.031	27.765	4.7952	1.00E-100
C4_05580C_A	C4_05580C_A	Secreted protein	5.0011	27.2395	4.7676	0.0003512
C1_02070W_A	HSP31	Putative 30 kda heat shock protein	1930.85	20.3933	4.35	1.00E-100
CR_08310C_A	CR_08310C_A	S. pombe ortholog SPBC460.04c is a predicted sulfonate/alpha-ketoglutare dioxygenase	55.0733	16.5101	4.0453	1.06E-25
CR_02750C_A	PGA34	Putative GPI-anchored protein	17.4338	14.0545	3.813	6.77E-09
C4_02610C_A	SUL2	Putative sulfate transporter	289.696	12.2678	3.6168	1.00E-100
CR_08340W_A	CYS3	Cystathionine gamma-lyase	1929.54	10.032	3.3265	1.00E-100
CR_01220W_A	CR_01220W_A	Putative transporter	880.651	9.6288	3.2673	1.00E-100
C3_01930W_A	PXP2	Putative acyl-CoA oxidase	5137.22	9.1663	3.1963	1.00E-100
C6_03850C_A	IHD1	GPI-anchored protein	3530.23	9.121	3.1892	1.00E-100
C1_10800C_A	ALP1	Cystine transporter	2237.67	9.0343	3.1754	1.00E-100
C4_04400C_A	C4_04400C_A	Protein of unknown function	3.9983	7.0439	2.8164	0.01449
C4_00200C_A	MET15	O-acetylhomoserine O-acetylserine sulfhydrylase	7257.73	6.4185	2.6822	1.00E-100
C6_00470C_A	FET99	Multicopper oxidase family protein	633.625	6.251	2.6441	1.00E-100
C5_00540C_A	AGA1	Protein with some similarity to agglutinin subunit	7.1348	6.1461	2.6197	0.001493
C5_00430W_A	MET14	Putative adenylylsulfate kinase	567.984	6.0422	2.5951	1.00E-100
C1_05890W_A	C1_05890W_A	Protein of unknown function	9.9989	5.7398	2.521	0.0001189
C1_13440C_A	OFI1	Putative transcription factor with zinc finger DNA-binding motif, involved in regulation of white-opaque switching and filamentous growth	189.289	5.6604	2.5009	9.97E-53
C5_03130W_A	SUT1	Zn2Cys6 transcription factor involved in sterol uptake	1090.76	5.3716	2.4253	1.00E-100
C7_01380W_A	C7_01380W_A	Ortholog of <i>C. dubliniensis CD36</i> : Cd36_71210, <i>C. parapsilosis CDC317</i> : CPAR2_702710, <i>C. auris B8441</i> : B9J08_002141 and <i>Candida tenuis NRRL Y-1498</i> : CANTEDRAFT_116256	168.305	5.1345	2.3602	1.27E-47
C2_08260W_A	C2_08260W_A	Protein of unknown function	38.1587	4.9115	2.2962	7.74E-12
CR_02490W_A	OPT4	Oligopeptide transporter	980.529	4.5771	2.1944	1.00E-100
C2_06170C_A	ECM17	Putative sulfite reductase beta subunit	5672.57	4.5442	2.184	1.00E-100
C3_03210W_A	C3_03210W_A	Predicted short chain dehydrogenase	3881.8	4.3684	2.1271	1.00E-100
C2_08100W_A	C2_08100W_A	Mitochondrial apoptosis-inducing factor	6691.94	4.3419	2.1183	1.00E-100
C1_03870C_A	C1_03870C_A	Predicted heme-binding stress-related protein	1167.67	4.2646	2.0924	1.00E-100
C7_02810W_A	PRX1	Thioredoxin peroxidase	550.986	4.1823	2.0643	1.03E-89
C1_06280C_A	UME6	Zn(II)2Cys6 transcription factor	119.79	4.0718	2.0257	1.29E-27
CR_05170C_A	FDH1	Formate dehydrogenase	53164.6	4.0659	2.0236	5.38E-96
C5_04490C_A	CAR1	Arginase	8113.89	4.0146	2.0053	1.00E-100
C5_04380C_A	C5_04380C_A	Ortholog of <i>Candida albicans WO-1</i> : CAWG_04810	18.2667	3.8074	1.9288	1.95E-05
C3_06330W_A	TSA1B	Putative peroxidase; orf19.7398.1 is contig-truncated fragment of gene identical to TSA1; Tsa1p and Tsa1Bp role under oxidative/reductive stress, hyphal cell wall formation; in hyphal nucleus, cell wall; yeast-form nucleus, cytoplasm	1263.09	3.8026	1.927	1.91E-10
C4_00440C_A	OPT7	Putative oligopeptide transporter	374.294	3.7304	1.8993	2.67E-66
CR_09600C_A	YKE2	Possible heterohexameric Gim/prefoldin protein complex subunit	10701.2	3.5686	1.8354	1.00E-100
CR_00200W_A	PCK1	Phosphoenolpyruvate carboxykinase	156618	3.5682	1.8352	1.00E-100
C3_03570C_A	C3_03570C_A	Has domain(s) with predicted oxidoreductase activity and role in oxidation-reduction process	19.6554	3.5562	1.8303	0.0001426
CR_02360W_A	IDP2	Isocitrate dehydrogenase	33110.5	3.501	1.8078	1.00E-100
C5_02600W_A	PUT1	Putative proline oxidase	9151.5	3.4975	1.8063	1.00E-100
C6_03030W_A	SAP5	Biofilm-specific aspartyl protease	109.999	3.4286	1.7776	2.38E-21
C1_02270C_A	C1_02270C_A	Putative oxidoreductase	4684.78	3.3978	1.7646	1.00E-100
C1_11870W_A	MUP1	High affinity methionine permease	1379.35	3.2527	1.7016	1.00E-100
C6_01670W_A	MAE1	Malic enzyme, mitochondrial	2634.79	3.2139	1.6843	1.00E-100
C6_04400W_A	C6_04400W_A	Predicted ORF from Assembly 19	113.064	3.122	1.6425	4.67E-17
C1_09150W_A	AOX2	Alternative oxidase	4028.13	3.1171	1.6402	1.00E-100
CR_03890W_A	WOR3	Transcription factor	2719.72	3.0692	1.6179	2.41E-96
C1_12720C_A	C1_12720C_A	Ortholog of <i>C. dubliniensis CD36</i> : Cd36_11890 and <i>Candida albicans WO-1</i> : CAWG_00170	206.509	3.0578	1.6125	3.39E-17
C2_04970W_A	ABP2	Putative alpha-actinin-like protein	385.043	3.0428	1.6054	5.68E-55
C1_05760C_A	PGA26	GPI-anchored adhesin-like protein of the cell wall	10.659	3.0251	1.597	0.005432
C1_13450W_A	HYR1	GPI-anchored hyphal cell wall protein	494.912	3.0126	1.591	1.03E-64
C6_04410C_A	C6_04410C_A	Predicted alcohol dehydrogenase	535.375	2.9909	1.5806	1.28E-61
CR_06570C_A	CR_06570C_A	Protein of unknown function	1105.41	2.9529	1.5621	1.22E-76
C5_04880C_A	PUT2	Putative delta-1-pyrroline-5-carboxylate dehydrogenase	18267.4	2.8728	1.5225	1.00E-100
C1_08770W_A	C1_08770W_A	Ornithine cyclodeaminase family protein	2541.5	2.8711	1.5216	1.00E-100
C7_01010W_A	C7_01010W_A	Ortholog of <i>C. dubliniensis CD36</i> : Cd36_70940, <i>C. parapsilosis CDC317</i> : CPAR2_300280, <i>Debaryomyces hansenii CBS767</i> : DEHA2F22220g and <i>Pichia stipitis Pignal</i> : PICST_32459	13.348	2.856	1.514	0.002975
C3_06180C_A	TSA1	TSA/alkyl hydroperoxide peroxidase C (AhPC) family protein	601.95	2.7981	1.4845	3.17E-24
C5_03730W_A	C5_03730W_A	Protein of unknown function	122.954	2.7902	1.4804	3.27E-17
C2_06440C_A	C2_06440C_A	Protein with homology to peroxisomal membrane proteins	459.39	2.7258	1.4467	2.50E-48
C6_04620C_A	NAG4	Putative transporter	19.111	2.7101	1.4383	0.001522
C1_05920W_A	C1_05920W_A	Protein of unknown function	1318.3	2.6993	1.4326	1.13E-73
C5_03710C_A	C5_03710C_A	Protein of unknown function	3987.92	2.6795	1.422	7.96E-100
C4_03100W_A	RBT7	Protein with similarity to RNase T2 enzymes	228.883	2.6647	1.414	4.02E-26
C1_06460C_A	RPS22A	Predicted ribosomal protein	1831.52	2.6467	1.4042	3.98E-39
C4_00160C_A	CAR2	Ornithine aminotransferase	26357.2	2.6408	1.401	5.11E-97
C2_03670W_A	SAP99	Putative secreted aspartyl protease	250.266	2.612	1.3852	7.06E-24
C5_04390C_A	C5_04390C_A	Putative protein of unknown function, transcription is activated in the presence of elevated CO2	144.827	2.592	1.374	5.83E-18
C2_05250C_A	AAT1	Aspartate aminotransferase	20847.2	2.5287	1.3384	3.91E-36
C6_01070C_A	CIP1	Possible oxidoreductase	683.168	2.5244	1.336	1.20E-51
CR_07790C_A	YHB1	Nitric oxide dioxygenase	17052.8	2.5175	1.332	1.00E-100
C1_08610C_A	C1_08610C_A	Ortholog of S. cerevisiae Aim38/Rcf2, cytochrome c oxidase subunit	7378.68	2.5128	1.3293	1.34E-55
CR_02780W_A	CR_02780W_A	Protein with similarity to carbonic anhydrases	96.8893	2.5102	1.3278	1.82E-12
C4_04380C_A	C4_04380C_A	Protein of unknown function	688.685	2.473	1.3063	1.01E-57
C3_01950C_A	C3_01950C_A	Has domain(s) with predicted integral component of membrane localization	1371.62	2.4622	1.2999	1.60E-42
C2_09140C_A	MET10	Sulfite reductase	2612.14	2.4194	1.2746	7.49E-72
C3_01970C_A	C3_01970C_A	Ortholog of <i>C. dubliniensis CD36</i> : Cd36_81960, <i>Pichia stipitis Pignal</i> : psti_CGOB_00163, <i>Candida tropicalis NEW ASSEMBLY</i> : CTRG1_02378 and <i>Candida tropicalis MYA-3404</i> : CTRG_02378	43.9556	2.391	1.2576	6.65E-05
C2_05130W_A	C2_05130W_A	Putative protein of unknown function	1870.24	2.376	1.2485	3.05E-90
CR_04500C_A	CR_04500C_A	Has domain(s) with predicted 2-oxoglutarate-dependent dioxygenase activity and role in oxidation-reduction process	541.666	2.37	1.2449	1.12E-44
C3_02360C_A	C3_02360C_A	Has domain(s) with predicted catalytic activity, sulfuric ester hydrolase activity and role in metabolic process	597.558	2.3547	1.2356	3.23E-46
C3_07340W_A	GCY1	Aldo/keto reductase	5937.58	2.3459	1.2301	1.00E-100
C2_01270W_A	CHA1	Similar to catabolic ser/thr dehydratases	20243	2.3335	1.2225	2.66E-65
C1_04770C_A	ERG3	C-5 sterol desaturase	1175.39	2.3115	1.2088	3.52E-71
C2_08080C_A	IFM3	Protein with a 2-hydroxyacid dehydrogenase catalytic domain	249.782	2.2824	1.1906	3.95E-22
C3_07270C_A	UBI4	Ubiquitin precursor (polyubiquitin) contains 3 tandem repeats of the ubiquitin peptide that are processed to individual units	26649.1	2.2801	1.1891	3.01E-27
C2_02230C_A	C2_02230C_A	Protein with a globin-like domain	24.8442	2.2783	1.188	0.002745
C4_04020C_A	C4_04020C_A	Protein of unknown function	435.266	2.2629	1.1782	3.72E-30
C2_06960W_A	SPE3	Putative spermidine synthase	3583.68	2.2544	1.1728	3.02E-27
C3_01960C_A	POX1-3	Predicted acyl-CoA oxidase	24052.4	2.242	1.1648	1.00E-100
C2_02790C_A	C2_02790C_A	Predicted amino acid transmembrane transporter	46.3691	2.2199	1.1505	1.58E-05
C5_03430W_A	C5_03430W_A	Protein of unknown function	47.4015	2.2192	1.15	2.65E-05
C1_09320C_A	C1_09320C_A	Protein with a regulator of G-protein signaling domain	588.253	2.198	1.1362	8.78E-27
C1_02150W_A	GAL10	UDP-glucose 4-epimerase	7220.07	2.1707	1.1182	6.14E-56
C1_10450W_A	GLY1	L-threonine aldolase	10964.8	2.1577	1.1095	2.88E-42
C5_03060C_A	TNA1	Putative nicotinic acid transporter	96.5529	2.1569	1.109	2.88E-08
C1_10550C_A	GCA2	Predicted extracellular glucoamylase	6113.9	2.1316	1.0919	7.60E-54
C1_02130C_A	GAL1	Galactokinase	9863.76	2.121	1.0848	1.00E-100
C2_00340C_A	ARO8	Aromatic transaminase of the Ehrlich fusel oil pathway of aromatic alcohol biosynthesis	8788.38	2.1147	1.0805	4.10E-60
C5_01380W_A	CFL5	Ferric reductase	180.456	2.1079	1.0758	1.13E-14
C3_00810C_A	FOX2	3-hydroxyacyl-CoA epimerase	17847.2	2.1029	1.0724	1.83E-65
C2_08640C_A	PST2	Flavodoxin-like protein involved in oxidative stress protection and virulence	5062.62	2.1025	1.0721	1.23E-98
C1_07880C_A	GCS1	Gamma-glutamylcysteine synthetase	1763.81	2.1001	1.0705	6.04E-65
CR_02170W_A	MET2	Homoserine acetyltransferase	2615.71	2.0756	1.0535	1.74E-44
C4_00960W_A	PTC8	Predicted type 2C protein phosphatase, ser/thr-specific	525.676	2.075	1.0531	1.40E-31
C6_01400W_A	C6_01400W_A	Predicted membrane transporter, member of the drug:proton antiporter (14 spanner) (DHA2) family, major facilitator superfamily (MFS)	224.738	2.0248	1.0178	7.27E-15
C1_01870C_A	CYS4	Cystathionine beta-synthase	5250.03	2.022	1.0158	2.11E-54
C1_00680W_A	ASM3	Putative secreted acid sphingomyelin phosphodiesterase	943.406	2.0216	1.0155	3.28E-29
CR_09530C_A	CR_09530C_A	Predicted DDE superfamily endonuclease domain	3980.61	2.0159	1.0114	1.05E-54
CR_09060W_A	CR_09060W_A	Ortholog of <i>C. dubliniensis CD36</i> : Cd36_34495, <i>Candida tropicalis NEW ASSEMBLY</i> : CTRG1_05947, <i>Candida tropicalis MYA-3404</i> : CTRG_05947 and <i>Candida albicans WO-1</i> : CAWG_02181	24.2979	1.9986	0.999	0.009587
C7_04340C_A	C7_04340C_A	Putative protein of unknown function, transcript is upregulated in an RHE model of oral candidiasis	62.2893	1.993	0.9949	2.71E-05
C3_00930W_A	ATO2	Putative fungal-specific transmembrane protein	5249.08	1.9893	0.9923	1.17E-38
C1_06610C_A	HAK1	Putative potassium transporter	128.137	1.9844	0.9887	3.61E-09
C2_06870C_A	PST1	Flavodoxin-like protein involved in oxidative stress protection and virulence	12524.8	1.9785	0.9844	9.79E-27
C1_08900W_A	C1_08900W_A	Protein of unknown function	1638.87	1.9782	0.9842	2.98E-57
CR_08550W_A	CR_08550W_A	Ortholog(s) have fructose-2,6-bisphosphate 2-phosphatase activity and role in glucose metabolic process	4282.44	1.9675	0.9763	2.25E-53
C4_03820C_A	HRQ2	Protein of unknown function	865.138	1.9642	0.974	6.83E-37
C3_03600C_A	GTT12	Ortholog(s) have glutathione peroxidase activity, glutathione transferase activity, role in glutathione metabolic process, protein glutathionylation and endoplasmic reticulum localization	15.7472	1.9582	0.9695	0.03967
C4_02740W_A	C4_02740W_A	Protein of unknown function	9545.44	1.9533	0.9659	2.23E-32
C2_06020W_A	CNT	CNT family H(+)/nucleoside symporter	4610.65	1.9473	0.9615	4.74E-68
CR_00150C_A	POT1	Putative peroxisomal 3-oxoacyl CoA thiolase	9859.7	1.9467	0.961	1.39E-35
C2_08030W_A	C2_08030W_A	Ortholog of <i>Spathaspora passalidarum NRRL Y-27907</i> : spas_CGOB_00067 and <i>Candida albicans WO-1</i> : CAWG_05895	21.8802	1.9464	0.9608	0.01671
C2_02940W_A	MET1	Putative uroporphyrin-3 C-methyltransferase, methionine biosynthesis enzyme	255.605	1.9364	0.9534	4.46E-11
C2_07900W_A	GDH2	Mitochondrial NAD-dependent glutamate dehydrogenase	48213.5	1.9342	0.9518	6.09E-53
CR_07810W_A	YHB5	Flavohemoglobin-related protein	377.169	1.9264	0.9459	1.04E-19
C3_02150C_A	ERG6	Delta(24)-sterol C-methyltransferase, converts zymosterol to fecosterol, ergosterol biosynthesis	2571.18	1.9257	0.9454	1.39E-39
C1_12790C_A	FEN1	Putative fatty acid elongase	966.821	1.9202	0.9412	1.69E-24
C1_07150W_A	C1_07150W_A	Ortholog of <i>C. dubliniensis CD36</i> : Cd36_06690, <i>C. auris B8441</i> : B9J08_002288, <i>Debaryomyces hansenii CBS767</i> : DEHA2F26620g and <i>Pichia stipitis Pignal</i> : PICST_62738	124.594	1.92	0.9411	4.92E-08
C2_05990C_A	C2_05990C_A	Predicted thioesterase/thiol ester dehydrase-isomerase	1335.88	1.9192	0.9405	3.05E-45
C3_00650W_A	NGT1	N-acetylglucosamine (GlcNAc)-specific transporter	734.457	1.9135	0.9362	9.88E-21
C1_00670C_A	UGA32	Predicted Zn(II)2Cys6 transcription factor	1389.49	1.9076	0.9317	6.37E-41
CR_02220C_A	OPT3	Oligopeptide transporter	880.904	1.8961	0.9231	4.62E-31
C5_04300C_A	C5_04300C_A	Putative metallodipeptidase	11959.9	1.8855	0.915	1.67E-93
C1_01640W_A	RPS42	Predicted ribosomal protein S4, component of the small ribosomal subunit	3392.51	1.8832	0.9132	2.03E-14
CR_00540C_A	MDH1	Mitochondrial malate dehydrogenase	25595.1	1.8806	0.9112	2.23E-27
C2_04480W_A	C2_04480W_A	Has domain(s) with predicted oxidoreductase activity, zinc ion binding activity and role in oxidation-reduction process	3339.09	1.8785	0.9096	3.33E-55
C7_04360C_A	TLO16	Member of a family of telomere-proximal genes of unknown function	424.953	1.8726	0.9051	6.87E-17
C7_01250W_A	ASC1	40S ribosomal subunit similar to G-beta subunits	15101	1.864	0.8984	4.06E-32
C1_11530C_A	C1_11530C_A	Ortholog(s) have sulfonate dioxygenase activity and role in sulfur compound catabolic process	362.345	1.8605	0.8957	8.35E-15
C2_02850W_A	UGA6	Putative GABA-specific permease	39.0779	1.8525	0.8895	0.001604
C7_01390W_A	C7_01390W_A	Protein of unknown function	1034.13	1.8426	0.8817	6.60E-32
C1_14220C_A	FTR2	High-affinity iron permease	904.027	1.8341	0.875	3.95E-32
C1_09210C_A	C1_09210C_A	Putative transporter	2809.15	1.8151	0.86	2.04E-46
C4_01860C_A	C4_01860C_A	Possible Golgi membrane protein	512.024	1.7928	0.8422	1.77E-20
C2_02580W_A	C2_02580W_A	Predicted MFS membrane transporter	1298.19	1.7905	0.8403	1.26E-37
C1_05470W_A	MTM1	Ortholog(s) have pyridoxal phosphate binding activity, role in cellular iron ion homeostasis, pyridoxal phosphate transport and mitochondrion localization	908.742	1.7891	0.8392	6.09E-30
C1_12360C_A	RIB3	3,4-Dihydroxy-2-butanone 4-phosphate synthase	9288.09	1.7836	0.8348	3.70E-73
C6_03390W_A	C6_03390W_A	Mitochondrial dicarboxylate transporter	691.746	1.7822	0.8336	5.87E-23
C1_01240W_A	IFD3	Putative aldo/keto reductase	1806.92	1.7822	0.8337	1.68E-35
C4_04390W_A	C4_04390W_A	Ribosomal 60S subunit protein L22B	4888.49	1.7812	0.8329	0.0008532
CR_10860C_A	CTA26	Putative transcription factor/activator	660.939	1.7708	0.8244	2.32E-15
C3_07200C_A	ZFU2	Zn(II)2Cys6 transcription factor	747.884	1.7691	0.823	2.73E-20
C1_02180W_A	GAL7	Putative galactose-1-phoshphate uridyl transferase	4027.94	1.7672	0.8215	1.41E-58
CR_02350C_A	GEF2	Member of the voltage chloride channel family	2750.78	1.766	0.8205	9.42E-55
C1_11510C_A	C1_11510C_A	Putative DnaJ-like molecular chaperone	1739.59	1.7649	0.8196	1.55E-33
C1_10160W_A	MIR1	Putative mitochondrial phosphate transporter	14928	1.762	0.8172	4.68E-53
C7_01170C_A	C7_01170C_A	Putative oxidoreductase	167.92	1.7457	0.8038	8.53E-09
C5_00660C_A	ERG11	Lanosterol 14-alpha-demethylase	5663.1	1.7431	0.8016	7.69E-21
CAALFM_CR04440CA	-	-	2285.88	1.7393	0.7985	1.14E-12
C7_04210C_A	C7_04210C_A	Protein similar to Aspergillus CYSK O-acetylserine sulfhydrylase, suggesting that C. albicans uses an O-acetyl-serine (OAS) pathway of sulfur assimilation	5979.81	1.7381	0.7975	5.99E-52
C2_07070W_A	C2_07070W_A	Protein similar to quinone oxidoreductases	3613.06	1.7378	0.7973	2.22E-56
CR_06760C_A	LSC2	Putative succinate-CoA ligase beta subunit	12368.9	1.7347	0.7947	1.08E-53
C5_03510C_A	C5_03510C_A	Protein of unknown function	735.016	1.7311	0.7917	1.08E-19
C6_03270C_A	AYR2	Putative NADPH-dependent 1-acyl dihydroxyacetone phosphate reductase	2838.15	1.7268	0.7881	1.96E-15
C1_14130W_A	FTR1	High-affinity iron permease	4552.11	1.7259	0.7873	1.07E-27
C6_04610C_A	NAG3	Putative MFS transporter	249.389	1.716	0.779	5.38E-11
C7_03480W_A	C7_03480W_A	Putative guanyl nucleotide exchange factor with Sec7 domain	3342.89	1.7128	0.7764	7.27E-44
CR_07620W_A	AAT21	Putative aspartate aminotransferase	18424	1.711	0.7749	1.19E-67
C2_04310W_A	ERG10	Acetyl-CoA acetyltransferase	6878.29	1.7101	0.7741	1.18E-14
C3_07150C_A	RPS12	Acidic ribosomal protein S12	7830.56	1.7098	0.7738	0.004012
C2_09490W_A	PHO13	Putative 4-nitrophenylphosphatase	328.097	1.7064	0.7709	5.17E-11
C2_05570C_A	C2_05570C_A	Putative lipid raft associated protein	2087.82	1.7019	0.7672	2.11E-34
C2_07720C_A	C2_07720C_A	Protein of unknown function	2502.25	1.7019	0.7671	2.40E-27
C5_00590W_A	PET9	Mitochondrial ADP/ATP carrier protein involved in ATP biosynthesis	68214.8	1.7012	0.7666	4.03E-14
CR_09170C_A	SSU1	Protein similar to S. cerevisiae Ssu1 sulfite transport protein	776.261	1.6989	0.7646	2.74E-23
CR_04100C_A	RPL15A	Putative ribosomal protein	14030.9	1.6988	0.7645	3.78E-41
C1_01210W_A	C1_01210W_A	Ortholog of <i>Candida tropicalis NEW ASSEMBLY</i> : CTRG1_04422, <i>Candida tropicalis MYA-3404</i> : CTRG_04422 and <i>Candida albicans WO-1</i> : CAWG_01254	877.704	1.6933	0.7599	2.76E-25
C1_00160C_A	C1_00160C_A	Putative nucleolar protein with a predicted role in pre-rRNA processing and ribosome biogenesis	2874.98	1.6926	0.7593	2.06E-23
C7_01520W_A	FLU1	Multidrug efflux pump of the plasma membrane	1674.73	1.6919	0.7586	8.88E-22
C5_04930C_A	MAL31	Putative high-affinity maltose transporter	293.074	1.6914	0.7582	2.43E-09
C4_00660W_A	C4_00660W_A	Ortholog(s) have structural constituent of ribosome activity and mitochondrial small ribosomal subunit localization	2471.07	1.6907	0.7576	8.13E-24
C4_00240C_A	PRO3	Delta 1-pyrroline-5-carboxylate reductase	589.556	1.6895	0.7566	4.34E-11
CR_02000C_A	HEM1	Putative 5-aminolevulinate synthase	1643.27	1.6862	0.7538	3.23E-24
C4_02320C_A	SOD1	Cytosolic copper- and zinc-containing superoxide dismutase	948.989	1.6817	0.7499	0.02751
C2_08090W_A	C2_08090W_A	Sef1p-, Sfu1p-, and Hap43p-regulated gene	76.9502	1.6776	0.7464	0.0003072
C4_04300C_A	C4_04300C_A	Ortholog of <i>C. dubliniensis CD36</i> : Cd36_43970, <i>C. parapsilosis CDC317</i> : CPAR2_401720, <i>C. auris B8441</i> : B9J08_000295 and <i>Candida tenuis NRRL Y-1498</i> : CANTEDRAFT_102588	265.907	1.6701	0.7399	1.30E-09
C5_02940C_A	MIG1	C2H2 transcription factor	4074.83	1.6692	0.7392	2.67E-33
CR_04860C_A	CR_04860C_A	Ortholog of <i>C. dubliniensis CD36</i> : Cd36_30250, <i>C. auris B8441</i> : B9J08_001969, <i>Candida tenuis NRRL Y-1498</i> : CANTEDRAFT_98619 and <i>Debaryomyces hansenii CBS767</i> : DEHA2G22594g	795.143	1.6671	0.7373	3.80E-20
C7_02920W_A	C7_02920W_A	Has domain(s) with predicted carbon-nitrogen ligase activity, with glutamine as amido-N-donor, hydrolase activity	722.864	1.6665	0.7369	4.47E-17
CR_09240C_A	CR_09240C_A	Protein of unknown function	1797.54	1.6653	0.7357	4.44E-14
C2_01430W_A	APT1	Adenine phosphoribosyltransferase	1200.85	1.6644	0.735	4.16E-13
C1_03790C_A	C1_03790C_A	Putative peptidyl-prolyl cis-trans isomerase	3370.24	1.6597	0.7309	8.28E-39
C4_06760W_A	GUT2	Glycerol-3-phosphate dehydrogenase	3286.28	1.6588	0.7302	2.07E-33
C1_04300C_A	SSA2	HSP70 family chaperone	13383.5	1.6588	0.7301	4.60E-33
CR_06810W_A	HHT2	Putative histone H3; farnesol regulated; Hap43-induced; rat catheter and Spider biofilm repressed	7006.18	1.6554	0.7272	0.03965
C5_02590C_A	C5_02590C_A	Putative mitochondrial membrane protein	2016.69	1.6549	0.7268	4.38E-23
C7_03830C_A	C7_03830C_A	Ortholog(s) have role in posttranslational protein targeting to endoplasmic reticulum membrane and TRC complex, cytoplasm localization	1483.44	1.6533	0.7254	2.46E-28
CR_08690C_A	ECI1	Protein similar to S. cerevisiae Eci1p, which is involved in fatty acid oxidation	3006.71	1.6523	0.7245	3.23E-11
C1_00800C_A	ERG2	C-8 sterol isomerase	1042.56	1.6445	0.7176	5.47E-20
CR_06660W_A	SEO1	Protein with similarity to permeases	320.329	1.6445	0.7177	6.11E-11
C1_04180W_A	C1_04180W_A	Predicted histone H2B	13980.7	1.6373	0.7113	2.19E-11
C5_04130C_A	CHT2	GPI-linked chitinase	5691.35	1.6365	0.7106	1.53E-20
C3_00060W_A	TLO7	Member of a family of telomere-proximal genes of unknown function	234.748	1.6363	0.7105	2.07E-07
C7_00950W_A	YML6	Putative mitochondrial ribosomal protein	1824.58	1.6306	0.7054	5.11E-27
CR_07010W_A	MIS11	Predicted mitochondrial C1-tetrahydrofolate synthase precursor	12345.1	1.6294	0.7043	1.08E-23
C3_06760W_A	C3_06760W_A	Ortholog(s) have role in rRNA processing and preribosome, large subunit precursor localization	671.76	1.6286	0.7036	3.15E-15
C6_04420W_A	C6_04420W_A	Protein of unknown function	7375.04	1.6279	0.703	3.75E-18
C2_07160W_A	SMF12	Ortholog of S. cerevisiae Smf1	22436.4	1.6256	0.7009	5.49E-31
CR_00020W_A	TLO1	Member of a family of telomere-proximal genes of unknown function	643.528	1.6211	0.697	1.07E-14
C1_04980C_A	C1_04980C_A	Ortholog(s) have role in cellular iron ion homeostasis and mitochondrion localization	1883.76	1.6204	0.6963	3.37E-30
CR_02370W_A	ERG25	Putative C-4 methyl sterol oxidase	1095.61	1.6155	0.692	3.60E-13
C4_06690C_A	C4_06690C_A	Ortholog(s) have role in cellular response to DNA damage stimulus, proteasome assembly, ubiquitin-dependent protein catabolic process and cytoplasm, nucleus localization	1186.22	1.6133	0.69	6.34E-12
CR_09580C_A	CR_09580C_A	Ortholog of S. cerevisiae Pba1 that is involved in 20S proteasome assembly	5522.87	1.6117	0.6886	1.69E-32
C1_06180W_A	TLO34	Non-telomeric member of a family of telomere-proximal genes of unknown function	101.777	1.6114	0.6883	0.0005674
C2_03230C_A	FEN12	Putative protein with a predicted role in the elongation of fatty acids	2065.24	1.6106	0.6876	5.32E-10
C1_09490C_A	GUA1	Putative GMP synthase, involved in the final step of guanine biosynthesis	4282.63	1.6084	0.6856	2.55E-22
C1_06100C_A	MSI3	Essential HSP70 family protein	13886.8	1.6078	0.6851	2.22E-37
C1_02480W_A	PMM1	Phosphomannomutase	3236.09	1.601	0.679	1.19E-10
C4_07140W_A	C4_07140W_A	Predicted mitochondrial intermembrane space protein	1358.52	1.5995	0.6776	9.95E-27
C1_14280C_A	NPL3	Putative RNA-binding protein	5886.48	1.5988	0.677	6.34E-44
C3_00760W_A	ERG4	Protein similar to sterol C-24 reductase	7201.57	1.5982	0.6765	6.37E-23
CR_07710W_A	ARO2	Putative chorismate synthase	2538.35	1.5977	0.676	3.23E-15
C2_00580C_A	SMF3	Putative vacuolar iron transporter	1756.98	1.5976	0.6759	5.83E-28
CR_09370W_A	ELF1	Putative mRNA export protein	2571.1	1.5972	0.6755	1.53E-30
C4_00810C_A	C4_00810C_A	Ortholog(s) have N(6)-L-threonylcarbamoyladenine synthase activity and role in mitochondrial tRNA threonylcarbamoyladenosine modification, tRNA threonylcarbamoyladenosine modification	529.94	1.5964	0.6748	1.04E-12
C4_04320W_A	FRE10	Major cell-surface ferric reductase under low-iron conditions	3434.3	1.5936	0.6723	1.84E-28
CR_00130C_A	CR_00130C_A	Protein with a pyridoxal phosphate-dependent transferase domain	2386.77	1.592	0.6708	3.91E-33
C2_06590C_A	GIT1	Glycerophosphoinositol permease	3508.38	1.5913	0.6702	4.79E-17
C5_03810C_A	C5_03810C_A	Ortholog of <i>C. dubliniensis CD36</i> : Cd36_53540, <i>Debaryomyces hansenii CBS767</i> : DEHA2G07854g, <i>Pichia stipitis Pignal</i> : PICST_32162 and <i>Candida tropicalis NEW ASSEMBLY</i> : CTRG1_03193	92.0971	1.5888	0.6679	0.0014
C4_00010W_A	TLO9	Member of a family of telomere-proximal genes of unknown function	712.781	1.5887	0.6678	6.55E-16
C1_09140C_A	SSU81	Predicted adaptor protein involved in activation of MAP kinase-dependent signaling pathways	888.746	1.5824	0.6622	1.07E-15
C3_03910W_A	HTA1	Histone H2A	4850.33	1.5802	0.6601	4.05E-10
C7_00760C_A	C7_00760C_A	Ortholog of <i>S. cerevisiae</i> : YLR050C, <i>C. glabrata CBS138</i> : CAGL0F01991g, <i>C. parapsilosis CDC317</i> : CPAR2_703230, <i>C. auris B8441</i> : B9J08_003284 and <i>Candida tenuis NRRL Y-1498</i> : CANTEDRAFT_117826	123.694	1.5775	0.6577	7.67E-05
CR_02980C_A	SRP40	Putative chaperone of small nucleolar ribonucleoprotein particles	499.344	1.5758	0.6561	1.16E-13
C1_04240C_A	HHF1	Putative histone H4	10842.2	1.574	0.6544	0.0101
C2_00860C_A	C2_00860C_A	Protein of unknown function	142.02	1.5728	0.6533	4.03E-05
C7_03630C_A	TIM9	Predicted protein of the mitochondrial intermembrane space	3093.46	1.5718	0.6524	1.22E-09
C1_00150C_A	RIM8	Beta-arrestin-like protein	2235.61	1.5689	0.6497	1.05E-25
C3_03390C_A	YAH1	Protein similar to oxidoreductases	982.102	1.5654	0.6465	3.67E-10
C6_03790C_A	HGT10	Glycerol permease involved in glycerol uptake	350.615	1.5646	0.6458	8.20E-09
C3_05100C_A	RPL18	Predicted ribosomal protein	10566.2	1.5641	0.6453	4.06E-34
C1_02520W_A	SCW4	Putative cell wall protein	68.2993	1.5639	0.6451	0.002451
C4_01700C_A	NHP6A	Putative non-histone chromatin component	27338.6	1.5616	0.643	3.94E-23
C6_03310W_A	C6_03310W_A	Protein of unknown function	2130.12	1.5592	0.6408	6.60E-30
CR_05480W_A	CR_05480W_A	Ortholog(s) have dicarboxylic acid transmembrane transporter activity, role in mitochondrial transport and mitochondrial inner membrane, mitochondrion localization	10692.8	1.5592	0.6408	3.00E-28
C2_03790C_A	ASR3	Adenylyl cyclase and stress responsive protein	15300.9	1.558	0.6397	1.02E-34
C1_01030W_A	HMT1	Major type I protein arginine methyltransferase (PRMT)	1518.16	1.5567	0.6385	5.13E-09
C3_02170C_A	LAP41	Putative aminopeptidase yscI precursor	6440.06	1.5541	0.6361	1.01E-26
CR_10750C_A	CR_10750C_A	Ortholog of <i>S. cerevisiae</i> : YCR087C-A, <i>C. glabrata CBS138</i> : CAGL0E00517g, <i>C. dubliniensis CD36</i> : Cd36_35524, <i>C. parapsilosis CDC317</i> : CPAR2_200040 and <i>C. auris B8441</i> : B9J08_001263	374.179	1.5524	0.6345	8.17E-07
C1_04260W_A	HHT21	Putative histone H3	12904.9	1.5494	0.6318	0.004893
C5_03790W_A	GUK1	Putative guanylate kinase	1025.54	1.5488	0.6312	1.53E-12
C1_14390W_A	RPC10	Putative RNA polymerase subunit ABC10-alpha of RNA polymerase complexes I, II, and III	112.796	1.5451	0.6277	0.005078
C1_10500W_A	C1_10500W_A	Protein of unknown function	685.545	1.543	0.6258	6.69E-13
C1_11610C_A	C1_11610C_A	Protein similar to A. nidulans CysA serine O-trans-acetylase	1404.39	1.5414	0.6242	1.52E-22
C1_00040W_A	CTA2	Putative transcription factor	763.765	1.5391	0.622	7.82E-16
C6_01930W_A	YHM1	Putative mitochondrial carrier protein	3597.55	1.5378	0.6209	2.57E-17
CR_00360C_A	LEU1	3-isopropylmalate dehydratase	4424.99	1.5369	0.62	3.22E-29
C2_06610C_A	C2_06610C_A	Protein of unknown function	517.778	1.536	0.6192	4.18E-12
CR_09110C_A	CR_09110C_A	Putative oxidoreductase	2072.35	1.5357	0.6189	8.33E-16
C6_02480W_A	C6_02480W_A	Similar to alcohol dehydrogenases	329.025	1.5345	0.6178	1.43E-05
C1_01690C_A	LSC1	Putative succinate-CoA ligase subunit	15327	1.5311	0.6146	5.21E-49
C1_11450C_A	SAM2	S-adenosylmethionine synthetase	856.937	1.526	0.6098	1.50E-14
CR_09880W_A	DEF1	RNA polymerase II regulator	15442.8	1.5249	0.6087	3.61E-19
C4_07030W_A	MET16	Putative 3'-phosphoadenylsulfate reductase	643.128	1.5245	0.6084	1.43E-12
C7_00990W_A	RPP0	Putative ribosomal protein	4188.33	1.5229	0.6068	0.01046
C6_02360W_A	NIP7	Putative nucleolar protein with role in ribosomal assembly	563.462	1.5216	0.6056	2.41E-06
CR_06490C_A	HSP60	Heat shock protein	40137.2	1.5212	0.6052	1.54E-11
C1_05140W_A	BRG1	Transcription factor	4976.23	1.5207	0.6047	2.68E-19
C5_02890W_A	YNK1	Nucleoside diphosphate kinase (NDP kinase)	13714.3	1.5203	0.6044	6.36E-33
C4_04310W_A	COX11	Cytochrome oxidase assembly protein	3325.68	1.519	0.6031	6.65E-26
C6_04310W_A	PEX11	Putative peroxisomal membrane protein	3580.67	1.5181	0.6023	2.35E-15
C3_06010W_A	CAM1	Putative translation elongation factor eEF1 gamma	11697.5	1.5179	0.6021	1.04E-21
C5_00420C_A	MRP17	Predicted mitochondrial ribosomal protein	2432.65	1.5172	0.6014	3.74E-28
C6_00440C_A	FET34	Multicopper ferroxidase	1733.09	1.516	0.6003	4.69E-16
C2_03950W_A	C2_03950W_A	Putative ribosomal protein, large subunit, mitochondrial precursor	2333.99	1.5158	0.6001	7.47E-22
C5_05430W_A	PEX4	Putative peroxisomal ubiquitin conjugating enzyme	636.808	1.5156	0.5999	4.62E-13
C4_02480C_A	TIM13	Predicted mitochondrial intermembrane space protein with a role in protein import into mitochondria	1392.24	1.5155	0.5998	4.07E-15
CR_05150W_A	CR_05150W_A	Ortholog(s) have structural constituent of ribosome activity and mitochondrial large ribosomal subunit localization	491.207	1.5146	0.599	9.94E-08
C3_02620C_A	C3_02620C_A	Protein of unknown function	1568.51	1.5145	0.5989	2.55E-09
CR_09070C_A	CR_09070C_A	Protein of unknown function	5592.61	1.5114	0.5959	2.20E-32
C2_09430W_A	RPL3	Ribosomal protein, large subunit	20497.4	1.5108	0.5954	4.68E-24
C4_01740W_A	TIM12	Predicted component of the TIM22 complex, involved in protein import into mitochondrial inner membrane	741.024	1.5096	0.5942	2.90E-05
CR_09950C_A	SIK1	Putative U3 snoRNP protein	4826.66	1.5074	0.592	3.62E-11
C5_00320W_A	C5_00320W_A	Has domain(s) with predicted structural constituent of ribosome activity, role in translation and ribosome localization	1035.62	1.5067	0.5914	5.27E-18
CR_01650W_A	URA5	Putative orotate phosphoribosyltransferase	1077.99	1.5057	0.5905	6.94E-08
C5_00310C_A	C5_00310C_A	Protein with a fungal RNA polymerase I subunit RPA14 domain	430.753	1.5	0.585	3.03E-05
CR_07580C_A	TSC11	Protein similar to S. cerevisiae Tsc11p which is involved in sphingolipid biosynthesis	1326.78	0.666	-0.5864	2.63E-13
C4_01160W_A	CRD2	Metallothionein	691.034	0.6651	-0.5883	7.00E-07
C1_11480W_A	PHO84	High-affinity phosphate transporter	18999.1	0.6641	-0.5905	4.69E-13
C5_05080W_A	GRF10	Putative homeodomain transcription factor, involved in control of filamentous growth	916.73	0.664	-0.5906	3.94E-15
C5_01390C_A	SNM1	Protein similar to RNase MRP RNA binding protein	911.306	0.664	-0.5907	5.51E-08
C1_02390W_A	C1_02390W_A	Putative nuclease required for DNA single- and double-strand break repair	1628.09	0.6639	-0.5909	2.60E-22
C3_05270C_A	HGT5	Putative glucose transporter of the major facilitator superfamily	3195.33	0.6633	-0.5923	6.21E-26
C3_02630C_A	C3_02630C_A	Protein of unknown function	771.198	0.6628	-0.5933	4.52E-12
C2_00510W_A	C2_00510W_A	Protein of unknown function	2243.01	0.6615	-0.5961	4.58E-20
C4_05810W_A	C4_05810W_A	Ortholog of <i>S. cerevisiae</i> : CAJ1, <i>C. glabrata CBS138</i> : CAGL0J02750g, <i>C. dubliniensis CD36</i> : Cd36_45380, <i>C. parapsilosis CDC317</i> : CPAR2_500650 and <i>C. auris B8441</i> : B9J08_005169	9783.23	0.6605	-0.5983	5.93E-29
C1_05540C_A	C1_05540C_A	Protein similar to GTPase regulators	902.637	0.6604	-0.5986	1.06E-12
C3_06950W_A	C3_06950W_A	Protein of unknown function	999.015	0.6602	-0.5991	1.85E-15
C5_05440C_A	C5_05440C_A	Protein with a predicted pleckstrin homology domain	7357.78	0.66	-0.5994	1.69E-16
C3_04330C_A	C3_04330C_A	Protein of unknown function	3542.9	0.6591	-0.6014	3.24E-20
C1_00170W_A	LEU4	Putative 2-isopropylmalate synthase	878.679	0.6591	-0.6014	2.59E-10
C2_00750W_A	C2_00750W_A	Plasma membrane-associated protein	2436.62	0.6589	-0.6018	5.90E-13
C4_05900C_A	C4_05900C_A	Protein of unknown function	4167.63	0.6583	-0.6031	7.16E-23
C5_00890C_A	GIT2	Putative glycerophosphoinositol permease	1391.32	0.6576	-0.6048	1.24E-06
C5_03990W_A	MID1	Putative stretch-activated Ca2+ channel of the high affinity calcium uptake system	2310.66	0.6575	-0.605	2.01E-26
CR_01340W_A	CR_01340W_A	Predicted membrane transporter, member of the drug:proton antiporter (12 spanner) (DHA1) family, major facilitator superfamily (MFS)	75.3864	0.657	-0.6059	0.003239
C3_06850W_A	FCR1	Transcription factor	2955.44	0.6566	-0.607	4.58E-30
C4_05760W_A	CGT1	mRNA 5' guanylyltransferase	2595.68	0.6557	-0.609	3.45E-20
C2_10210C_A	RAS1	RAS signal transduction GTPase	9802.86	0.6556	-0.6092	4.26E-27
C2_00500W_A	ZCF9	Putative Zn(II)2Cys6 transcription factor	922.89	0.6555	-0.6093	1.34E-16
C2_10530C_A	KIN3	Protein similar to S. cerevisiae Kin3p	2471.37	0.6543	-0.6119	7.36E-19
C5_05000C_A	C5_05000C_A	Ortholog(s) have acylglycerol lipase activity, role in cellular lipid metabolic process and cytoplasm, nucleus localization	1426.05	0.6542	-0.6123	9.48E-14
C5_03150W_A	C5_03150W_A	Putative serine/threonine protein kinase	8484.48	0.6536	-0.6134	1.60E-26
CR_00270C_A	CR_00270C_A	Ortholog of <i>C. dubliniensis CD36</i> : Cd36_25310, <i>Pichia stipitis Pignal</i> : PICST_30877, <i>Candida tropicalis NEW ASSEMBLY</i> : CTRG1_01053 and <i>Candida tropicalis MYA-3404</i> : CTRG_01053	221.511	0.6533	-0.6141	3.74E-05
C4_02180C_A	ZCF26	Zn2-Cys6 transcription factor of unknown function	270.038	0.6529	-0.615	2.34E-07
C2_05970C_A	TES1	Putative acyl-CoA thioesterase	169.732	0.6525	-0.6158	5.80E-05
C4_00840W_A	C4_00840W_A	Ortholog of <i>C. dubliniensis CD36</i> : Cd36_40890, <i>C. parapsilosis CDC317</i> : CPAR2_401100, <i>C. auris B8441</i> : B9J08_001954 and <i>Candida tenuis NRRL Y-1498</i> : CANTEDRAFT_119698	1832.1	0.6521	-0.6168	2.84E-25
CR_02810W_A	CIRT4B	Cirt family transposase	2280.3	0.6516	-0.618	1.76E-22
C1_04650W_A	DUR3	High affinity spermidine transporter	157.754	0.6506	-0.6201	3.32E-05
C6_00120W_A	C6_00120W_A	Ortholog of <i>S. cerevisiae</i> : MRX7, <i>C. glabrata CBS138</i> : CAGL0K04785g, <i>C. dubliniensis CD36</i> : Cd36_19820, <i>C. parapsilosis CDC317</i> : CPAR2_603375 and <i>C. auris B8441</i> : B9J08_005197	49.6774	0.6505	-0.6203	0.02265
CR_02300C_A	CR_02300C_A	Protein with a Vps9 vacuolar protein sorting protein domain	3594.34	0.6502	-0.6211	6.63E-22
C1_13240W_A	C1_13240W_A	Protein of unknown function	1721.01	0.6497	-0.6223	1.26E-13
C5_03320C_A	ZCF14	Putative Zn(II)2Cys6 transcription factor	383.097	0.6495	-0.6227	2.29E-07
C3_02510C_A	SAP8	Secreted aspartyl protease	124.969	0.6494	-0.6228	0.0001007
C4_06470W_A	C4_06470W_A	Ortholog in S. cerevisiae is localizedto the bud, mating projection tip, and associates with ribosomes	11596.2	0.6492	-0.6233	1.24E-19
C3_05190C_A	MCA1	Putative metacaspase, cysteine protease involved in apoptosis in response to stresses	7931.48	0.6485	-0.6248	3.10E-43
C6_02730W_A	SAC6	Fimbrin	32935.1	0.6479	-0.6262	2.69E-36
C1_09930W_A	C1_09930W_A	Protein of unknown function	87.9986	0.6473	-0.6274	0.00111
CR_00740C_A	BMT3	Beta-mannosyltransferase	2401.89	0.6468	-0.6287	3.39E-27
CR_02910W_A	CR_02910W_A	Predicted regulatory subunit of the Atg1 signaling complex	1877.46	0.6466	-0.6291	6.66E-21
C3_05720C_A	KIP3	Putative kinesin, involved in mitotic spindle organization	1401.52	0.6456	-0.6314	1.06E-19
C2_06010W_A	SPO72	Protein described as similar to S. cerevisiae sporulation protein	2213.71	0.6453	-0.6319	3.37E-20
C1_02730W_A	C1_02730W_A	Protein of unknown function	1037.24	0.6452	-0.6322	5.27E-13
C1_13590W_A	C1_13590W_A	Ortholog of <i>C. dubliniensis CD36</i> : Cd36_12580	113.874	0.6448	-0.6332	0.0004577
C2_06530W_A	C2_06530W_A	Ortholog of S. cerevisiae Tah11, a DNA replication licensing factor required for pre-replication complex assembly	322.325	0.6447	-0.6333	2.47E-08
CR_02510W_A	CR_02510W_A	C2H2 transcription factor	4305.49	0.6445	-0.6337	1.63E-19
C1_02370C_A	C1_02370C_A	Ortholog of <i>C. dubliniensis CD36</i> : Cd36_02210, <i>C. parapsilosis CDC317</i> : CPAR2_106350, <i>C. auris B8441</i> : B9J08_000959 and <i>Candida tenuis NRRL Y-1498</i> : CANTEDRAFT_116785	4610.4	0.644	-0.6349	8.30E-25
C7_01670W_A	C7_01670W_A	Protein with a predicted fatty acid amide hydrolase I domain	345.813	0.6433	-0.6364	5.41E-09
C1_02380C_A	C1_02380C_A	Ortholog(s) have role in protein folding, tubulin complex assembly	437.562	0.6431	-0.637	2.46E-08
C1_00880W_A	C1_00880W_A	Protein of unknown function	253.482	0.643	-0.6371	6.22E-08
C6_02750C_A	LYS14	Zn(II)2Cys6 transcription factor	437.618	0.6427	-0.6379	3.76E-10
C1_02810W_A	RAD16	Ortholog of S. cerevisiae Rad16	1571.13	0.6424	-0.6385	9.69E-27
C5_04470C_A	C5_04470C_A	Predicted RNA binding protein	33682.3	0.6413	-0.6409	1.16E-49
CR_06140W_A	CR_06140W_A	Protein of unknown function	3122.85	0.6402	-0.6433	6.28E-18
C3_06550C_A	C3_06550C_A	Ortholog(s) have transcription factor TFIIH holo complex localization	712.867	0.6397	-0.6445	6.96E-17
C1_01610C_A	C1_01610C_A	Protein of unknown function	1012.78	0.6394	-0.6451	9.36E-20
C6_01510W_A	OYE23	Putative NAPDH dehydrogenase	158.425	0.639	-0.6461	9.97E-06
C2_05770W_A	C2_05770W_A	Zn(II)2Cys6 domain transcription factor	1382.8	0.6385	-0.6472	2.52E-19
C3_01550C_A	TOS1	Protein similar to alpha agglutinin anchor subunit	18056.7	0.6377	-0.6491	3.69E-54
CR_09960C_A	UGA3	Zn(II)2Cys6 transcription factor	4724.98	0.6366	-0.6515	8.94E-39
CR_10640W_A	CR_10640W_A	Has domain(s) with predicted antiporter activity, xenobiotic transmembrane transporter activity, role in drug transmembrane transport and membrane localization	468.76	0.6348	-0.6556	1.61E-10
C5_01440C_A	C5_01440C_A	Ortholog(s) have palmitoyltransferase activity, role in protein palmitoylation and plasma membrane localization	2023.71	0.6343	-0.6568	7.15E-28
C2_06940C_A	ARE2	Acyl CoA:sterol acyltransferase	3186.75	0.6342	-0.6569	1.31E-37
C3_05170W_A	WOR2	Zn(II)2Cys6 transcription factor	93.7647	0.634	-0.6574	0.0005347
C3_03490W_A	RSN1	Protein of unknown function	2553.01	0.633	-0.6598	1.51E-27
C4_02030W_A	RFX2	Transcriptional repressor	510.305	0.6321	-0.6618	1.07E-10
C6_02320C_A	IPL1	Putative Aurora kinase	510.756	0.632	-0.6619	9.15E-10
C4_01910W_A	C4_01910W_A	Putative RNA polymerase III transcription initiation factor complex (TFIIIC) subunit	707.495	0.6319	-0.6623	8.99E-15
C2_00100C_A	PGA52	GPI-anchored cell surface protein of unknown function	28303.4	0.6307	-0.6649	2.05E-32
C1_08070W_A	CDR4	Putative ABC transporter superfamily	25970	0.6305	-0.6654	8.70E-48
C2_08140C_A	PHM7	Putative transporter, possibly involved in ion homeostasis, drug tolerance, filamentous growth, virulence	26102.4	0.6296	-0.6675	3.72E-44
C4_00290C_A	C4_00290C_A	Has domain(s) with predicted 2 iron, 2 sulfur cluster binding, iron ion binding, oxidoreductase activity, oxidoreductase activity and acting on paired donors, <a href="#GOsection">more</a>	83.0208	0.6294	-0.668	0.001171
C7_03520W_A	PNC1	Putative nicotinamidase, involved in NAD salvage pathway	749.81	0.6294	-0.6679	8.34E-12
CR_01210C_A	HSE1	ESCRT-0 complex subunit	2928.33	0.6291	-0.6687	1.44E-27
C5_05100C_A	DUN1	Protein similar to S. cerevisiae Dun1p, which is a serine-threonine protein kinase involved in DNA damage cell-cycle checkpoint	1267.03	0.6289	-0.6692	1.02E-15
CR_07450C_A	MNL1	Transcription factor	3950.31	0.6284	-0.6701	8.00E-28
C4_02410C_A	AHP1	Alkyl hydroperoxide reductase	13882.3	0.6283	-0.6706	0.001009
C4_02150C_A	C4_02150C_A	Ortholog(s) have GTPase activating protein binding, cAMP-dependent protein kinase inhibitor activity	626.107	0.6281	-0.6709	1.02E-15
C2_01450C_A	C2_01450C_A	Protein of unknown function	1414.99	0.6277	-0.6719	2.82E-13
CR_00280C_A	CR_00280C_A	Ortholog(s) have ATPase activity, DNA binding, nucleosome binding activity, role in chromatin remodeling and Isw1b complex localization	1706.31	0.6274	-0.6726	5.79E-20
C3_02640C_A	ZCF1	Zn(II)2Cys6 transcription factor	1838.46	0.6274	-0.6726	6.26E-20
C5_02430W_A	ZCF22	Predicted Zn(II)2Cys6 transcription factor	84.722	0.6262	-0.6753	0.0008061
C4_00070C_A	C4_00070C_A	Ortholog(s) have role in protein transport to vacuole involved in ubiquitin-dependent protein catabolic process via the multivesicular body sorting pathway	11697.2	0.6257	-0.6764	2.83E-55
C1_04490W_A	C1_04490W_A	Ortholog(s) have role in CENP-A containing nucleosome assembly, chromatin maintenance and nucleoplasm localization	2363.05	0.6245	-0.6793	1.09E-29
C6_03330C_A	C6_03330C_A	Putative protein of unknown function	2627.1	0.6244	-0.6795	1.07E-21
C4_01190W_A	CAS5	Transcription factor involved in regulation of cell wall homeostasis, adherence, stress response	5689.33	0.6241	-0.6802	1.04E-23
C3_04260W_A	C3_04260W_A	Ortholog(s) have role in metal ion transport, protein targeting to vacuole, ubiquitin-dependent protein catabolic process and endoplasmic reticulum, fungal-type vacuole, fungal-type vacuole membrane localization	2155.29	0.6235	-0.6816	1.92E-27
C1_00220W_A	PHR2	Glycosidase	59366.5	0.6232	-0.6823	2.91E-53
C4_00120W_A	PGA7	GPI-linked hyphal surface antigen	2366.82	0.6231	-0.6825	2.72E-10
C4_05100C_A	MYO5	Class I myosin	10269.3	0.6227	-0.6835	4.32E-42
C1_07990C_A	C1_07990C_A	Similar to cell-wall mannoproteins	2680	0.6219	-0.6854	4.89E-23
CR_06910W_A	BUD5	Predicted GTP/GDP exchange factor for Rsr1	3154.02	0.6213	-0.6867	3.98E-24
C5_01340W_A	HST3	Histone H3K56 deacetylase	1326.6	0.6203	-0.6891	1.02E-25
C1_08360C_A	OLE1	Fatty acid desaturase, essential protein involved in oleic acid synthesis	68715.4	0.6197	-0.6904	2.57E-63
C1_12250C_A	C1_12250C_A	Ortholog of <i>C. dubliniensis CD36</i> : Cd36_11490, <i>C. parapsilosis CDC317</i> : CPAR2_701040, <i>C. auris B8441</i> : B9J08_003931 and <i>Candida tenuis NRRL Y-1498</i> : CANTEDRAFT_104365	2254.18	0.6196	-0.6905	2.15E-31
C1_08570C_A	PCL2	Cyclin homolog	1451.67	0.6186	-0.6929	2.42E-10
C1_10540C_A	C1_10540C_A	Putative adapter protein	803.128	0.6184	-0.6935	1.69E-10
C7_01730C_A	STE18	Protein similar to S. cerevisiae Ste18p	78.8674	0.6184	-0.6934	0.001473
C2_08910C_A	C2_08910C_A	Protein with a metallo-dependent phosphatase domain	2150.83	0.6166	-0.6976	8.83E-34
C4_04450C_A	ATG1	Putative protein serine/threonine kinase	1571.47	0.6165	-0.6978	2.90E-28
CAALFM_C302710WA	-	-	12129.2	0.6163	-0.6983	1.57E-26
CR_00590W_A	PHO81	Protein involved in regulation of hyphal development	1864.75	0.6162	-0.6985	3.96E-33
C7_02240W_A	FMP45	Predicted membrane protein induced during mating	6889.75	0.6149	-0.7015	1.19E-25
C7_00970C_A	YOX1	Putative homeodomain-containing transcription factor	1270.19	0.6138	-0.7042	8.26E-12
CR_03480W_A	CR_03480W_A	Ortholog of <i>C. dubliniensis CD36</i> : Cd36_28730, <i>Candida tropicalis NEW ASSEMBLY</i> : CTRG1_00749, <i>Candida tropicalis MYA-3404</i> : CTRG_00749 and <i>Candida albicans WO-1</i> : CAWG_01683	95.7329	0.6136	-0.7045	0.0002157
C1_13140C_A	TYE7	bHLH transcription factor	9440.68	0.6132	-0.7055	9.65E-24
C1_07670W_A	ZCF4	Putative Zn(II)2Cys6 transcription factor	25.5242	0.6126	-0.7069	0.04702
C3_04550C_A	CMK1	Putative calcium/calmodulin-dependent protein kinase II	2759.52	0.6121	-0.7082	1.38E-36
C5_02290W_A	PDE1	Low affinity cyclic nucleotide phosphodiesterase	782.049	0.611	-0.7107	1.01E-14
C3_03690W_A	C3_03690W_A	Putative vacuolar membrane transporter for cationic amino acids	44.3535	0.6108	-0.7111	0.01201
C5_01830C_A	HAL9	Putative Zn(II)2Cys6 transcription factor	621.367	0.6107	-0.7115	1.55E-13
C3_04640W_A	ZCF31	Zn(II)2Cys6 transcription factor of unknown function	1024.3	0.61	-0.713	4.05E-25
C4_01100C_A	AGP2	Amino acid permease	2117.98	0.6085	-0.7166	6.13E-37
C6_00290W_A	C6_00290W_A	Protein of unknown function	2051.66	0.6068	-0.7206	9.30E-30
CR_07130C_A	ALK8	Alkane-inducible cytochrome P450	271.643	0.6064	-0.7217	4.13E-10
C5_01500C_A	ZCF20	Zn(II)2Cys6 transcription factor orthologous to S. cerevisiae Hap1	1809.18	0.6044	-0.7264	2.81E-36
CR_02020C_A	OPT1	Oligopeptide transporter	330.948	0.6042	-0.727	1.55E-09
C6_01160W_A	RCN1	Protein involved in calcineurin-dependent signaling that controls stress response and virulence	1169.77	0.6029	-0.7299	2.49E-13
C1_13430C_A	C1_13430C_A	Protein of unknown function	2811.2	0.6021	-0.732	3.30E-36
C1_11340W_A	PRM1	Putative membrane protein with a predicted role in membrane fusion during mating	83.8481	0.6021	-0.7319	0.0002267
C3_01040C_A	PRM9	Protein described a similar to S. cerevisiae Prm9	95.2435	0.602	-0.7322	0.000183
C2_09000C_A	C2_09000C_A	Ortholog of <i>C. dubliniensis CD36</i> : Cd36_23180, <i>Candida tropicalis NEW ASSEMBLY</i> : CTRG1_01968, <i>Candida tropicalis MYA-3404</i> : CTRG_01968 and <i>Candida albicans WO-1</i> : CAWG_05983	496.581	0.6017	-0.7328	1.94E-13
C2_03220C_A	STP4	C2H2 transcription factor	6571.79	0.6013	-0.734	1.13E-32
C2_06370C_A	SCP1	Putative cortical actin cytoskeleton protein	503.213	0.5999	-0.7371	3.50E-17
C4_00600C_A	MUC1	Protein similar to S. cerevisiae Muc1	5966.12	0.5994	-0.7383	4.69E-27
C6_00890W_A	C6_00890W_A	Ortholog of <i>C. dubliniensis CD36</i> : Cd36_60900, <i>C. parapsilosis CDC317</i> : CPAR2_603130, <i>C. auris B8441</i> : B9J08_003439 and <i>Candida tenuis NRRL Y-1498</i> : CANTEDRAFT_125757	2862.75	0.5991	-0.7391	1.20E-31
C3_06560W_A	C3_06560W_A	Ortholog of S.c. Vid24	3842.49	0.599	-0.7395	5.66E-37
C4_06460C_A	C4_06460C_A	Ortholog(s) have role in cellular protein-containing complex assembly, early endosome to Golgi transport and Golgi apparatus, TRAPPII protein complex localization	1702.78	0.599	-0.7394	6.89E-22
C1_11490C_A	BTA1	Ortholog of <i>C. dubliniensis CD36</i> : Cd36_10780, <i>C. parapsilosis CDC317</i> : CPAR2_208080, <i>C. auris B8441</i> : B9J08_003841 and <i>Candida tenuis NRRL Y-1498</i> : CANTEDRAFT_120956	40.1801	0.5977	-0.7426	0.006092
C6_01450C_A	C6_01450C_A	Protein of unknown function	4119.34	0.5976	-0.7427	8.92E-21
C7_03490W_A	GYP7	Protein similar to S. cerevisiae Gyp7p (GTPase-activating protein for Ypt1p)	7635	0.5974	-0.7431	7.29E-35
CR_10620C_A	BPL1	Biotin protein ligase	2592.17	0.597	-0.7443	3.38E-26
C1_05150C_A	C1_05150C_A	Protein of unknown function	21.4043	0.5967	-0.7449	0.04701
C7_03310W_A	C7_03310W_A	Protein of unknown function	637.638	0.5963	-0.7459	2.39E-17
C4_03580W_A	C4_03580W_A	Ortholog of <i>C. dubliniensis CD36</i> : Cd36_43350, <i>C. parapsilosis CDC317</i> : CPAR2_403560, <i>Debaryomyces hansenii CBS767</i> : DEHA2A08250g and <i>Pichia stipitis Pignal</i> : PICST_29838	650.425	0.596	-0.7466	6.16E-16
C3_05610W_A	MNN14	Predicted alpha-1,3-mannosyltransferase activity with a role in protein glycosylation	173.23	0.5956	-0.7475	6.42E-08
C2_10000C_A	C2_10000C_A	Ortholog of <i>C. parapsilosis CDC317</i> : CPAR2_407200.1, <i>C. dubliniensis CD36</i> : Cd36_24070, <i>Candida metapsilosis</i> : CMET_2070 and <i>Pichia stipitis Pignal</i> : PICST_31669	73.083	0.5949	-0.7492	0.0002524
CR_01730W_A	IFU5	Predicted membrane protein involved in cell wall maintenance	5035.57	0.5949	-0.7493	4.09E-42
C1_14030W_A	C1_14030W_A	Protein of unknown function	3011.34	0.5944	-0.7504	8.71E-44
C1_11080W_A	C1_11080W_A	Putative 6-phosphofructo-2-kinase	525.615	0.5941	-0.7513	1.86E-11
C3_02310W_A	MEP1	Ammonium permease	109.866	0.5935	-0.7527	1.82E-05
C1_00770C_A	ROT1	Similar to S. cerevisiae Rot1p, which is involved in cell wall 1,6-beta-glucan biosynthesis	1010.47	0.5929	-0.7542	3.73E-20
CR_04680C_A	CR_04680C_A	Protein of unknown function	59.4775	0.5908	-0.7594	0.003689
C6_00620W_A	FCA1	Cytosine deaminase	1049.96	0.5898	-0.7617	1.58E-16
CR_02210W_A	CR_02210W_A	Putative serine/threonine protein kinase	4517.27	0.5897	-0.7619	1.23E-19
CR_03000C_A	CR_03000C_A	Ortholog of <i>C. dubliniensis CD36</i> : Cd36_28090, <i>C. parapsilosis CDC317</i> : CPAR2_802560, <i>C. auris B8441</i> : B9J08_000343 and <i>Candida tenuis NRRL Y-1498</i> : CANTEDRAFT_104949	2276.7	0.5885	-0.7649	4.74E-32
C2_04190C_A	UGA1	Putative GABA transaminase	23577.9	0.5868	-0.769	2.32E-62
C1_02700C_A	C1_02700C_A	Gene induced by hypoxia and ketoconazole	13870	0.5865	-0.7697	0.01419
C6_01550C_A	C6_01550C_A	Ortholog(s) have 3'-5' exonuclease activity, DNA-directed DNA polymerase activity, role in mitochondrial DNA catabolic process, mitochondrial DNA replication, mitochondrial genome maintenance and mitochondrion localization	1409.73	0.5859	-0.7712	1.11E-20
CR_09020C_A	CHS2	Chitin synthase	3330.01	0.5852	-0.7731	3.36E-41
C3_01310W_A	C3_01310W_A	Ortholog(s) have role in mitotic recombination	654.96	0.5848	-0.774	6.67E-16
C1_03910C_A	C1_03910C_A	Protein of unknown function	1268.03	0.5843	-0.7753	3.22E-15
C6_02160W_A	C6_02160W_A	Protein with a predicted serine/threonine kinase and tyrosine kinase domain	660.624	0.5838	-0.7764	2.39E-17
C7_03550C_A	C7_03550C_A	Protein of unknown function	23.029	0.5835	-0.7773	0.0326
C2_00740C_A	C2_00740C_A	Ortholog(s) have sterol esterase activity, role in cellular lipid metabolic process, sterol metabolic process and integral component of membrane, lipid droplet localization	5192.97	0.5822	-0.7804	1.19E-53
C1_09130W_A	MNN47	Protein of unknown function	3710.15	0.5808	-0.7838	5.01E-50
CR_02400W_A	PHO112	Phytase, implicated in hyphal morphogenesis and virulence	72.277	0.5792	-0.7879	0.0001608
C3_06470W_A	AAF1	Possible regulatory protein	1412.87	0.5786	-0.7894	4.21E-31
C3_03660W_A	IRS4	Protein with roles in cell wall integrity, systemic (but not oral) murine infection, adherence, hyphal growth, and agar-embedded filamentous growth	2492.99	0.5786	-0.7893	7.05E-29
C7_00410C_A	C7_00410C_A	Ortholog(s) have Rho guanyl-nucleotide exchange factor activity, role in axial cellular bud site selection, cytogamy, positive regulation of GTPase activity and cellular bud neck, cellular bud neck contractile ring localization	1364.97	0.5768	-0.7939	1.76E-17
C1_09290C_A	ARG5,6	Arginine biosynthetic enzyme	915.148	0.5753	-0.7976	3.31E-18
C1_03710C_A	MSB1	Putative regulator of transcription	2260.01	0.5739	-0.8012	3.35E-23
C7_03300C_A	LIP8	Secreted lipase, member of a differentially expressed lipase gene family with possible roles in nutrition and/or in creating an acidic microenvironment	138.381	0.5722	-0.8053	1.45E-07
C2_02060C_A	FMO1	Putative oxidoreductase	678.024	0.5721	-0.8056	2.19E-22
C6_03610W_A	FGR17	Putative DNA-binding transcription factor	571.418	0.5716	-0.807	1.17E-18
C3_03500W_A	SKN2	Protein with a potential role in beta-1,6 glucan biosynthesis	2023.75	0.5708	-0.8088	1.00E-35
C1_06860W_A	C1_06860W_A	RTA domain protein	5452.92	0.5696	-0.8121	5.65E-56
C2_08340C_A	C2_08340C_A	Ortholog of <i>C. dubliniensis CD36</i> : Cd36_22470, <i>Candida tropicalis NEW ASSEMBLY</i> : CTRG1_01829, <i>Candida tropicalis MYA-3404</i> : CTRG_01829 and <i>Candida albicans WO-1</i> : CAWG_05920	26.6886	0.5696	-0.8121	0.02861
C2_08830W_A	C2_08830W_A	Ortholog(s) have role in chitin localization, vesicle-mediated transport and integral component of endoplasmic reticulum membrane localization	1701.21	0.5693	-0.8126	6.33E-33
C1_11730W_A	C1_11730W_A	Protein with SEL-1 like protein domain	2404.93	0.5685	-0.8148	9.63E-36
C1_10740C_A	ASR1	Heat shock protein	37657.3	0.5683	-0.8153	2.47E-21
C1_11200W_A	C1_11200W_A	Predicted mucin-like protein	47727	0.5681	-0.8159	1.94E-66
C2_08970C_A	DFG10	Ortholog(s) have role in dolichol biosynthetic process, dolichol-linked oligosaccharide biosynthetic process, pseudohyphal growth	975.578	0.5679	-0.8162	4.09E-30
C1_11720W_A	C1_11720W_A	Ortholog of <i>Candida albicans WO-1</i> : CAWG_00265	207.801	0.5676	-0.817	1.21E-08
C2_06430C_A	C2_06430C_A	Ortholog(s) have role in ethanol metabolic process and mitochondrial inner membrane localization	437.991	0.5671	-0.8182	4.42E-18
C1_03750W_A	C1_03750W_A	Protein with a predicted cytochrome b5-like Heme/Steroid binding domain	613.519	0.5666	-0.8196	5.45E-20
C1_11850W_A	C1_11850W_A	Protein of unknown function	3193.13	0.5662	-0.8207	1.74E-40
C7_02010C_A	C7_02010C_A	Predicted aldehyde dehydrogenase [NAD(P)+]	363.074	0.5662	-0.8206	1.47E-12
C4_03160C_A	C4_03160C_A	Protein of unknown function	95.0689	0.5646	-0.8248	1.96E-05
C7_00880C_A	C7_00880C_A	Protein of unknown function	1701.37	0.5643	-0.8256	1.40E-38
C1_10410W_A	C1_10410W_A	BED zinc finger protein	692.248	0.5629	-0.8292	2.56E-23
C1_03270W_A	C1_03270W_A	Putative protein of unknown function	777.98	0.5628	-0.8292	1.54E-23
C4_06360C_A	C4_06360C_A	Has domain(s) with predicted role in oxidation-reduction process	61.8143	0.5628	-0.8293	0.0005277
C6_00080C_A	C6_00080C_A	Protein of unknown function	574.404	0.5616	-0.8324	4.57E-17
C7_01100C_A	C7_01100C_A	Predicted ORF overlapping the Major Repeat Sequence on chromosome 7	1694.6	0.561	-0.8339	6.88E-39
C2_00110W_A	C2_00110W_A	Predicted NADH-dependent flavin oxidoreductase	1319.64	0.5606	-0.8349	1.86E-28
C7_00490C_A	C7_00490C_A	Putative AdoMet-dependent proline methyltransferase	19.6288	0.5595	-0.8377	0.03567
C4_02620C_A	C4_02620C_A	Carbohydrate kinase domain-containing protein	20683	0.5579	-0.8419	3.63E-26
C5_04960W_A	C5_04960W_A	Protein of unknown function	6084.86	0.5575	-0.8431	1.77E-52
C3_04070C_A	CDR11	Putative transporter of PDR subfamily of ABC family	3644.86	0.557	-0.8442	3.14E-54
C4_06530C_A	XUT1	Putative high-affinity, high-capacity xanthine-uric acid/H+ symporter	470.413	0.5569	-0.8445	7.72E-16
C6_03230W_A	ARG3	Putative ornithine carbamoyltransferase	1199.3	0.5561	-0.8465	7.55E-26
C2_02780C_A	BUB2	Ortholog(s) have GTPase activator activity	278.079	0.5561	-0.8467	1.85E-09
C3_00710W_A	CHS8	Chitin synthase required for synthesis of long-chitin fibrils	2687.11	0.556	-0.8468	4.88E-42
C2_09990C_A	YOR1	Protein similar to S. cerevisiae Yor1	2890.05	0.5556	-0.8478	6.17E-39
CR_02880W_A	CR_02880W_A	Protein of unknown function	1734.45	0.5555	-0.8481	5.49E-30
C1_11270W_A	C1_11270W_A	Cell wall protein	48528.7	0.554	-0.8521	5.33E-35
C1_01930W_A	C1_01930W_A	Protein of unknown function	7300.67	0.5539	-0.8522	3.64E-50
C1_05690C_A	C1_05690C_A	Protein of unknown function	16.9265	0.5525	-0.856	0.0436
C5_02470W_A	INT1	Protein structurally similar to alpha-subunit of human leukocyte integrin	2896.25	0.5525	-0.8561	1.73E-24
C1_13940W_A	SIM1	Adhesin-like protein	13368.2	0.5525	-0.8559	1.22E-62
C7_02630W_A	C7_02630W_A	Protein of unknown function	1369.97	0.5523	-0.8565	6.75E-38
C7_01540W_A	ALK6	Putative cytochrome P-450 of N-alkane-induced detoxification	76.3942	0.5516	-0.8583	4.52E-05
C4_04190C_A	C4_04190C_A	Ortholog of <i>C. dubliniensis CD36</i> : Cd36_43870, <i>C. parapsilosis CDC317</i> : CPAR2_402120, <i>Candida tropicalis MYA-3404</i> : CTRG_05742 and <i>Candida albicans WO-1</i> : CAWG_03407	169.34	0.5511	-0.8596	1.96E-07
C6_01680C_A	GBU1	Guanidinobutyrase (Gbase), enzyme involved in metabolism of guanidinobutyrate	120.45	0.5481	-0.8676	3.70E-06
C1_14020W_A	C1_14020W_A	Putative Rho GDP dissociation inhibitor	122.588	0.5473	-0.8697	2.63E-07
C5_01260W_A	C5_01260W_A	Ortholog of <i>C. dubliniensis CD36</i> : Cd36_51070, <i>C. parapsilosis CDC317</i> : CPAR2_302610, <i>Candida tropicalis MYA-3404</i> : CTRG_05379, <i>Candida albicans WO-1</i> : CAWG_04514 and <i>Candida metapsilosis</i> : CMET_1253	371.736	0.547	-0.8705	7.07E-17
CR_01910C_A	BIO4	Putative dethiobiotin synthetase	16.9024	0.5469	-0.8705	0.04634
C2_00760C_A	C2_00760C_A	Proten of unknown function	11099.4	0.5458	-0.8736	4.62E-54
CR_08510W_A	PGA13	GPI-anchored cell wall protein involved in cell wall synthesis	727.311	0.5446	-0.8767	1.18E-15
C4_03940C_A	PYC2	Putative pyruvate carboxylase	4935.72	0.5433	-0.8801	6.09E-32
C5_04110W_A	SCW11	Cell wall protein	7553.58	0.5432	-0.8805	8.55E-39
CR_01930C_A	BIO2	Putative biotin synthase	208.263	0.5417	-0.8845	3.99E-09
C2_10730W_A	C2_10730W_A	Ortholog of <i>C. dubliniensis CD36</i> : Cd36_24630, <i>C. parapsilosis CDC317</i> : CPAR2_407790, <i>Candida tropicalis MYA-3404</i> : CTRG_02045, <i>Candida albicans WO-1</i> : CAWG_06134 and <i>Candida metapsilosis</i> : CMET_2127	364.096	0.5403	-0.8883	6.32E-19
CR_01630C_A	CR_01630C_A	Protein similar to S. cerevisiae Pmr1p	97.3893	0.5397	-0.8898	1.64E-06
CR_05750W_A	CR_05750W_A	Predicted glycosyl hydrolase	12537.5	0.5378	-0.895	9.57E-76
C1_14360C_A	WSC4	Putative cell wall integrity and stress response subunit 4 precursor	1753.54	0.5378	-0.8949	1.26E-41
C2_00480C_A	PHHB	Putative 4a-hydroxytetrahydrobiopterin dehydratase	1710.69	0.5374	-0.896	2.49E-23
CR_02280W_A	PGA23	Putative GPI-anchored protein of unknown function	14487.2	0.5373	-0.8962	5.23E-62
C3_02870C_A	C3_02870C_A	Protein of unknown function	526.453	0.5369	-0.8974	5.03E-23
CR_01640C_A	CR_01640C_A	Protein similar to S. cerevisiae Pmr1p	39.3349	0.536	-0.8997	0.003063
CR_09940W_A	CR_09940W_A	Ortholog of <i>S. cerevisiae</i> : SPS4, <i>C. glabrata CBS138</i> : CAGL0I09834g, <i>C. dubliniensis CD36</i> : Cd36_35035, <i>C. parapsilosis CDC317</i> : CPAR2_200810 and <i>C. auris B8441</i> : B9J08_002747	41.8624	0.5345	-0.9037	0.002463
C4_04360W_A	C4_04360W_A	Putative cytochrome P450	84.6024	0.5341	-0.9048	2.15E-05
C5_02000C_A	ACH1	Acetyl-coA hydrolase	24117.8	0.5336	-0.9061	4.69E-48
C3_05600W_A	ATO6	Putative fungal-specific transmembrane protein	62.017	0.5334	-0.9067	0.0005241
C2_03030W_A	LIG4	DNA ligase	2282.01	0.5312	-0.9128	2.48E-54
C3_06680C_A	C3_06680C_A	Protein with Mob2p-dependent hyphal regulation	852.255	0.5309	-0.9136	1.00E-27
C4_06120W_A	GDH3	NADP-glutamate dehydrogenase	159.42	0.53	-0.9159	7.77E-10
CR_07460C_A	CR_07460C_A	Protein of unknown function	1641.87	0.5295	-0.9172	9.75E-27
CR_04770C_A	CR_04770C_A	Ortholog of <i>C. dubliniensis CD36</i> : Cd36_30140, <i>C. parapsilosis CDC317</i> : CPAR2_204040, <i>C. auris B8441</i> : B9J08_001978 and <i>Candida tenuis NRRL Y-1498</i> : CANTEDRAFT_114703	687.968	0.5277	-0.9223	7.68E-28
C6_01690W_A	ACF2	Putative endo-1,3-beta-glucanase	3577.56	0.5274	-0.923	3.68E-74
C6_00960W_A	CAN1	Basic amino acid permease	724.864	0.5258	-0.9274	2.87E-29
C4_02300W_A	HOS3	Histone deacetylase	2337.34	0.5255	-0.9281	1.03E-38
C3_05960W_A	ASE1	Putative microtubule-associated protein	1070.92	0.5244	-0.9314	2.62E-24
CR_07140C_A	CR_07140C_A	Protein of unknown function	169.282	0.5221	-0.9376	3.36E-11
C1_01100W_A	CCH1	Voltage-gated Ca2+ channel of the high affinity calcium uptake system	4236.84	0.5201	-0.9431	3.70E-69
C4_05070C_A	ARG8	Putative acetylornithine aminotransferase	623.024	0.5183	-0.948	2.86E-28
C5_03750W_A	FAV2	Adhesin-like protein	187.258	0.5181	-0.9488	7.05E-12
C2_03020C_A	C2_03020C_A	Ortholog of <i>S. cerevisiae</i> : TPH3, <i>C. dubliniensis CD36</i> : Cd36_17790, <i>C. parapsilosis CDC317</i> : CPAR2_212150, <i>C. auris B8441</i> : B9J08_004964 and <i>Candida tenuis NRRL Y-1498</i> : CANTEDRAFT_128815	7462.79	0.5138	-0.9609	4.80E-87
C1_04690C_A	REC8	Protein involved in control of chromosome stability and homologous recombination during meiosis-like concerted chromosome loss (CCL) process that leads to depolyploidization after mating	26.037	0.513	-0.9629	0.007926
CR_07740W_A	CR_07740W_A	Ortholog of <i>C. dubliniensis CD36</i> : Cd36_00150, <i>Lodderomyces elongisporus NRLL YB-4239</i> : LELG_01269 and <i>Candida tropicalis NEW ASSEMBLY</i> : CTRG1_CGOB_00075	37.0196	0.5126	-0.964	0.0007231
C2_02010C_A	CHT4	Chitinase	1059.59	0.5118	-0.9663	1.54E-38
CR_07470W_A	CR_07470W_A	Putative guanine nucleotide dissociation stimulator	347.833	0.5117	-0.9667	5.53E-21
C3_04020C_A	ZCF16	Predicted Zn(II)2Cys6 transcription factor	3378.12	0.5113	-0.9677	2.04E-76
C6_03250W_A	BMT4	Beta-mannosyltransferase	3971.39	0.5112	-0.9679	5.51E-74
CR_04210C_A	QDR1	Putative antibiotic resistance transporter	156.571	0.5112	-0.9682	3.72E-11
C6_03530C_A	C6_03530C_A	Predicted ORF from Assembly 19	783.785	0.508	-0.977	2.86E-28
C1_12930C_A	C1_12930C_A	Predicted membrane transporter	168.909	0.5051	-0.9853	1.17E-11
C7_03410C_A	C7_03410C_A	Protein of unknown function	625.256	0.5047	-0.9864	2.35E-28
C6_04130C_A	ALS4	GPI-anchored adhesin	4440.17	0.5043	-0.9878	7.08E-75
CR_08890C_A	ASR2	Adenylyl cyclase and stress responsive protein	16729.3	0.5026	-0.9927	3.90E-93
C6_03160C_A	BMT6	Beta-mannosyltransferase	7556.68	0.5012	-0.9966	4.40E-70
C6_00810C_A	C6_00810C_A	Protein of unknown function	21.6374	0.4989	-1.003	0.008164
C2_03040W_A	PLC2	Phosphatidylinositol (PtdIns)-specific phospholipase C (PI-PLC)	6773.01	0.4984	-1.005	1.42E-38
C6_02450W_A	C6_02450W_A	Ortholog of S. pombe SPCC550.08, an N-acetyltransferase	379.216	0.4956	-1.013	2.30E-24
C4_00110C_A	FRP1	Ferric reductase	2659.8	0.4951	-1.014	4.33E-55
C4_00980C_A	MRV1	Ortholog of <i>Candida albicans WO-1</i> : CAWG_03682	34.4553	0.4934	-1.019	0.0009383
C3_06170C_A	C3_06170C_A	Predicted ORF identical to orf19.7420	19.7191	0.4929	-1.021	0.009323
C5_01750C_A	MTLA2	Master regulator (activator) of a-type mating	14.0353	0.4924	-1.022	0.04477
C3_04650W_A	C3_04650W_A	Ortholog of <i>S. cerevisiae</i> : AIM6, <i>C. glabrata CBS138</i> : CAGL0C05533g, <i>C. dubliniensis CD36</i> : Cd36_84610, <i>C. parapsilosis CDC317</i> : CPAR2_404550 and <i>C. auris B8441</i> : B9J08_003753	350.736	0.4904	-1.028	1.09E-18
C1_14180W_A	C1_14180W_A	Ortholog of <i>C. dubliniensis CD36</i> : Cd36_13150, <i>C. parapsilosis CDC317</i> : CPAR2_700610, <i>C. auris B8441</i> : B9J08_003318 and <i>Candida tenuis NRRL Y-1498</i> : CANTEDRAFT_135418	424.932	0.4898	-1.03	1.29E-24
C1_06350W_A	C1_06350W_A	Protein of unknown function	987.606	0.489	-1.032	2.42E-34
C2_10300C_A	C2_10300C_A	Protein of unknown function	482.019	0.4883	-1.034	3.03E-20
CR_07100W_A	FLC2	Protein involved in heme uptake	7179.87	0.4876	-1.036	2.07E-86
C2_08920W_A	C2_08920W_A	Component of a complex containing the Tor2p kinase	4657.29	0.4872	-1.037	1.75E-56
C4_05250W_A	C4_05250W_A	Putative ubiquitin-protein ligase	240.386	0.4861	-1.041	2.10E-15
C4_06390W_A	SOU1	Enzyme involved in utilization of L-sorbose	2723.74	0.482	-1.053	7.57E-27
CR_03300C_A	CR_03300C_A	Ortholog(s) have aldehyde dehydrogenase (NAD+) activity, role in response to furfural and intracellular anatomical structure localization	48.6901	0.4817	-1.054	3.17E-05
C2_02610C_A	HGT20	Putative glucose transporter of the major facilitator superfamily	61.6971	0.4813	-1.055	2.66E-05
C1_01980W_A	HGT1	High-affinity MFS glucose transporter	18928.4	0.4812	-1.055	7.20E-29
CR_05090C_A	HGT9	Putative glucose transporter of the major facilitator superfamily	120.205	0.4811	-1.055	5.21E-09
C1_13220C_A	AKR1	Ankyrin-repeat protein	8902.7	0.481	-1.056	8.22E-94
C2_02980C_A	DLD1	Putative D-lactate dehydrogenase	6616.88	0.4805	-1.058	1.99E-88
C2_00520W_A	DFG5	N-linked mannoprotein of cell wall and membrane	5120.16	0.4777	-1.066	1.00E-100
C4_06480C_A	CEK1	ERK-family protein kinase	4273.05	0.4753	-1.073	3.84E-92
C3_03450C_A	BMT7	Beta-mannosyltransferase, member of a 9-gene family that includes characterized genes BMT1, BMT2, BMT3, and BMT4 with roles in beta-1,2-mannosylation of cell wall phosphopeptidomannan	2349.41	0.475	-1.074	8.26E-75
C4_04660C_A	C4_04660C_A	Ortholog(s) have thiol-dependent ubiquitin-specific protease activity and role in protein deubiquitination	2354.28	0.4734	-1.079	4.59E-48
C3_01250W_A	PMC1	Vacuolar calcium P-type ATPase	19078.9	0.4728	-1.081	1.00E-100
C4_04030W_A	JEN2	Dicarboxylic acid transporter	24610.7	0.4718	-1.084	3.65E-71
CR_06310W_A	CR_06310W_A	Has domain(s) with predicted N-acetyltransferase activity	44.6594	0.4714	-1.085	0.0003487
CR_08700C_A	ARF1	Golgi-localized ADP-ribosylation factor involved in regulation of the ER-mitochondria encounter structure (ERMES)	1826	0.4708	-1.087	4.53E-26
C3_05620W_A	ATO5	Putative fungal-specific transmembrane protein	46.5889	0.4688	-1.093	9.90E-05
C4_01550C_A	CPA1	Putative carbamoyl-phosphate synthase subunit	106.075	0.4671	-1.098	6.61E-07
C2_00920W_A	C2_00920W_A	Protein of unknown function	687.564	0.4662	-1.101	4.80E-42
C3_00800W_A	MIH1	Putative protein phosphatase of the PTP family (tyrosine-specific)	1845.2	0.4652	-1.104	1.54E-39
C6_02590C_A	MOB1	Putative mitotic exit network component	1170.92	0.4649	-1.105	1.57E-28
C3_05580C_A	GAP2	General broad specificity amino acid permease	552.62	0.4643	-1.107	1.74E-23
C3_07360W_A	DLD2	Ortholog(s) have D-lactate dehydrogenase (cytochrome) activity, role in lactate catabolic process and mitochondrial inner membrane, mitochondrion localization	468.213	0.4626	-1.112	1.13E-30
C4_03950C_A	C4_03950C_A	Protein of unknown function	83.127	0.4615	-1.116	1.72E-07
C3_02750W_A	C3_02750W_A	Protein with a ribonuclease III domain	181.679	0.4614	-1.116	9.49E-15
C7_02040C_A	CUP9	Transcription factor	4674.94	0.4584	-1.125	1.49E-37
C3_06790W_A	TRY6	Helix-loop-helix transcription factor	199.423	0.457	-1.13	9.70E-14
C5_01220W_A	C5_01220W_A	Ortholog of <i>C. dubliniensis CD36</i> : Cd36_51110, <i>C. parapsilosis CDC317</i> : CPAR2_302560, <i>C. auris B8441</i> : B9J08_005315 and <i>Candida tenuis NRRL Y-1498</i> : CANTEDRAFT_135271	979.208	0.4562	-1.132	1.60E-30
CR_06110C_A	RFX1	Transcription factor	919.072	0.456	-1.133	5.55E-40
C1_08230C_A	PLB5	Putative GPI-linked phospholipase B, fungal-specific (no mammalian homolog)	2574.66	0.455	-1.136	1.78E-74
CR_00640W_A	ACC1	Putative acetyl-coenzyme-A carboxylases	6248.41	0.4549	-1.136	4.36E-77
CR_00920W_A	CCE1	Putative Holliday junction resolving enzyme	312.198	0.4549	-1.136	4.12E-17
C1_10180C_A	ECM21	Predicted regulator of endcytosis of plasma membrane proteins	2081.6	0.4509	-1.149	3.20E-60
C1_05520W_A	C1_05520W_A	Protein of unknown function	1450.6	0.4491	-1.155	1.51E-53
CR_07120C_A	CR_07120C_A	Ortholog of <i>C. dubliniensis CD36</i> : Cd36_32700, <i>C. parapsilosis CDC317</i> : CPAR2_204280, <i>C. auris B8441</i> : B9J08_000471 and <i>Candida tenuis NRRL Y-1498</i> : CANTEDRAFT_113831	617.26	0.4484	-1.157	2.74E-32
C6_00110C_A	C6_00110C_A	Ortholog of <i>C. dubliniensis CD36</i> : Cd36_60130, <i>C. parapsilosis CDC317</i> : CPAR2_603380, <i>C. auris B8441</i> : B9J08_002731 and <i>Candida tenuis NRRL Y-1498</i> : CANTEDRAFT_94402	551.815	0.448	-1.158	9.77E-30
C1_11930W_A	C1_11930W_A	Ortholog of <i>S. cerevisiae</i> : SKG3, <i>C. dubliniensis CD36</i> : Cd36_11180, <i>C. parapsilosis CDC317</i> : CPAR2_206250, <i>C. auris B8441</i> : B9J08_005263 and <i>Debaryomyces hansenii CBS767</i> : DEHA2E13794g	3635.52	0.4477	-1.159	6.22E-63
C7_03560W_A	C7_03560W_A	Protein of unknown function	6332.27	0.447	-1.162	2.05E-66
C1_01920W_A	ROA1	Putative PDR-subfamily ABC transporter involved in sensitivity to azoles	2060.91	0.4464	-1.164	1.13E-78
CR_08880C_A	CR_08880C_A	Protein of unknown function	321.852	0.4454	-1.167	3.15E-20
C3_04200W_A	AGT1	Agmatinase, involved in metabolism of agmatine	1477.67	0.4436	-1.173	1.25E-60
C2_07580W_A	C2_07580W_A	Putative malate permease	283.374	0.4435	-1.173	6.68E-23
C7_02370W_A	C7_02370W_A	Protein with chitin synthesis regulation, resistance to Congo red domain	4359.65	0.4427	-1.176	1.00E-100
C2_00460W_A	SAP30	Aspartic-type endopeptidase	70.9199	0.4407	-1.182	3.49E-08
C1_10140C_A	C1_10140C_A	Protein of unknown function	3702.83	0.4395	-1.186	6.79E-83
C5_04440C_A	SFC1	Putative succinate-fumarate transporter	4524.23	0.4389	-1.188	4.06E-45
C1_06620C_A	C1_06620C_A	Ortholog of <i>C. dubliniensis CD36</i> : Cd36_06210, <i>Candida tropicalis NEW ASSEMBLY</i> : CTRG1_04227, <i>Candida tropicalis MYA-3404</i> : CTRG_04227 and <i>Candida albicans WO-1</i> : CAWG_00750	114.201	0.4378	-1.192	1.43E-11
C2_00930C_A	VPS24	Protein similar to S. cerevisiae Vps24p, which is a member of the ESCRT III protein sorting complex	2554.97	0.4378	-1.192	2.37E-31
C3_04450C_A	C3_04450C_A	Protein of unknown function	12.1335	0.4346	-1.202	0.01905
C7_02910W_A	ENA21	Predicted P-type ATPase sodium pump	29714.1	0.4325	-1.209	3.37E-87
C6_03170C_A	MDR1	Plasma membrane MDR/MFS multidrug efflux pump	136.361	0.4302	-1.217	2.55E-14
C2_02050C_A	C2_02050C_A	Ortholog of <i>C. dubliniensis CD36</i> : Cd36_16850, <i>C. parapsilosis CDC317</i> : CPAR2_211990, <i>C. auris B8441</i> : B9J08_001195 and <i>Candida tenuis NRRL Y-1498</i> : cten_CGOB_00169	2572.32	0.4291	-1.221	1.47E-30
C1_06700W_A	C1_06700W_A	SH3-domain protein	1305.36	0.4288	-1.222	9.15E-52
C5_03880C_A	C5_03880C_A	Protein with Mob2p-dependent hyphal regulation	62.348	0.4283	-1.223	1.64E-07
C3_02790W_A	C3_02790W_A	Ortholog of <i>C. dubliniensis CD36</i> : Cd36_82780, <i>C. parapsilosis CDC317</i> : CPAR2_102150, <i>Pichia stipitis Pignal</i> : psti_CGOB_00155 and <i>Candida tropicalis MYA-3404</i> : CTRG_02557	1339.55	0.4281	-1.224	2.02E-34
C1_00350C_A	HMX1	Heme oxygenase	8085.62	0.4277	-1.225	1.35E-95
C4_05780C_A	CFL2	Oxidoreductase	101.101	0.4263	-1.23	1.58E-10
C7_02360W_A	C7_02360W_A	Protein of unknown function	51.049	0.4247	-1.236	9.49E-07
C4_04770C_A	MNN22	Alpha-1,2-mannosyltransferase	304.638	0.4239	-1.238	1.83E-28
C4_06150C_A	C4_06150C_A	Ortholog(s) have double-stranded DNA binding activity, role in homologous chromosome pairing at meiosis, reciprocal meiotic recombination and condensed nuclear chromosome localization	10.6593	0.4237	-1.239	0.0291
C3_02570W_A	C3_02570W_A	Predicted metalloendopeptidase	3045.3	0.4215	-1.246	1.00E-100
C2_03120W_A	AMO1	Putative peroxisomal copper amine oxidase	131.95	0.4195	-1.253	7.66E-14
C7_02880C_A	LIP9	Secreted lipase, member of a lipase gene family whose members are expressed differentially in response to carbon source and during infection	15.295	0.4179	-1.259	0.007624
C2_06760C_A	C2_06760C_A	Protein of unknown function	545.914	0.4148	-1.269	6.37E-38
C1_06690W_A	CYK3	Essential protein involved in cytokinesis	611.058	0.408	-1.293	1.63E-29
CR_09360W_A	FCY24	Putative transporter	3492.94	0.4073	-1.296	9.33E-88
C2_08620W_A	C2_08620W_A	Protein of unknown function	6365.93	0.4069	-1.297	1.72E-73
C7_02150C_A	ECM42	Ornithine acetyltransferase	496.143	0.4049	-1.304	2.85E-32
C4_05700W_A	ZCF5	Zn(II)2Cys6 transcription factor	368.221	0.4039	-1.308	5.46E-31
C7_02500C_A	DPP3	Protein similar to S. cerevisiae pyrophosphate phosphatase Dpp1	1417.89	0.4025	-1.313	2.51E-89
CR_03790C_A	KRE1	Cell wall glycoprotein	1815.15	0.4022	-1.314	6.41E-61
C2_05180W_A	WH11	White-phase yeast transcript	108894	0.4009	-1.319	1.59E-05
C4_03960W_A	C4_03960W_A	Protein of unknown function	1691.48	0.4004	-1.32	1.48E-93
CR_00970W_A	ATO9	Putative fungal-specific transmembrane protein	22.8955	0.3997	-1.323	0.0004868
C3_02140C_A	C3_02140C_A	Has domain(s) with predicted catalytic activity and role in carbohydrate metabolic process	4704.02	0.3971	-1.332	3.50E-59
C1_09400C_A	FTH1	Protein similar to S. cerevisiae Fth1p, a high affinity iron transporter for intravacuolar stores of iron	1620	0.397	-1.333	8.39E-57
C5_00190C_A	FAS1	Beta subunit of fatty-acid synthase	9224.07	0.3968	-1.334	3.11E-94
C1_05160C_A	C1_05160C_A	Putative phosphatidyl synthase	11079.3	0.3959	-1.337	1.00E-100
C6_02950C_A	C6_02950C_A	Protein of unknown function	93.5305	0.3947	-1.341	4.10E-10
C4_00860C_A	C4_00860C_A	Protein of unknown function	3929.76	0.3939	-1.344	1.29E-92
C3_01730C_A	UTR2	Putative GPI anchored cell wall glycosidase	36942.4	0.3925	-1.349	1.00E-100
C5_02240W_A	PTH2	Putative cAMP-independent regulatory protein	32.6662	0.3916	-1.353	1.68E-05
C2_08960C_A	C2_08960C_A	Ortholog(s) have role in mitotic division septum assembly, protein localization to bud neck and cell division site, cytoplasm, division septum localization	903.219	0.3898	-1.359	3.57E-66
C1_04900W_A	MNN15	Putative alpha-1,3-mannosyltransferase	15676.6	0.3889	-1.363	1.00E-100
C2_06670C_A	DBF2	Essential serine/threonine protein kinase involved in mitotic spindle formation and cytokinesis	2192.99	0.3878	-1.366	1.62E-97
C2_03700W_A	C2_03700W_A	Ortholog(s) have protein-N-terminal asparagine amidohydrolase activity, protein-N-terminal glutamine amidohydrolase activity and role in N-terminal protein amino acid modification, protein catabolic process	1389.38	0.3865	-1.371	1.93E-67
CR_00620C_A	ARG1	Argininosuccinate synthase	289.545	0.3839	-1.381	9.45E-21
C2_02910W_A	C2_02910W_A	Protein of unknown function	5676.36	0.3836	-1.382	3.73E-41
C1_00950C_A	CDC5	Polo-like kinase	4346.51	0.3824	-1.387	3.92E-68
CR_02740W_A	INN1	Protein with similarity to S. cerevisiae Inn1p, which is an essential protein of the contractile actomyosin ring required for ingression of the plasma membrane into the bud neck during cytokinesis	2271.42	0.382	-1.388	2.24E-65
C4_00990W_A	C4_00990W_A	NRAMP metal ion transporter domain-containing protein	881.115	0.3809	-1.393	8.76E-78
C3_04310C_A	C3_04310C_A	Ortholog of <i>C. dubliniensis CD36</i> : Cd36_84250, <i>C. parapsilosis CDC317</i> : CPAR2_806160, <i>Candida tenuis NRRL Y-1498</i> : CANTEDRAFT_137075 and <i>Debaryomyces hansenii CBS767</i> : DEHA2F11462g	12.8115	0.3803	-1.395	0.005634
C1_04140W_A	IFD6	Aldo-keto reductase	492.462	0.3794	-1.398	5.87E-32
C2_00910W_A	PGA19	Putative GPI-anchored protein	26.3802	0.3727	-1.424	0.000152
CAALFM_CR06550CA	-	-	2872.47	0.3724	-1.425	1.69E-82
C3_05290C_A	C3_05290C_A	S. cerevisiae ortholog YLL032C interacts with ribosomes	1048.49	0.3716	-1.428	1.17E-51
C3_01100W_A	C3_01100W_A	Ortholog of <i>C. dubliniensis CD36</i> : Cd36_81000, <i>C. parapsilosis CDC317</i> : CPAR2_103050, <i>C. auris B8441</i> : B9J08_002621 and <i>Candida tenuis NRRL Y-1498</i> : CANTEDRAFT_116326	656.625	0.3704	-1.433	1.84E-51
C2_10320C_A	C2_10320C_A	Protein similar to S. cerevisiae meiosis-specific, spore-wall-localized protein Ssp2p, which is required for wild-type outer spore wall formation in S. cerevisiae	173.033	0.3702	-1.434	1.06E-17
C4_03710C_A	C4_03710C_A	Predicted membrane protein	353.53	0.37	-1.435	7.60E-36
C2_06470W_A	RTA2	Flippase involved in sphingolipid long chain base release	10432.7	0.3698	-1.435	1.00E-100
C6_02940C_A	C6_02940C_A	Protein of unknown function	1211.79	0.3695	-1.436	2.79E-74
C3_04210W_A	C3_04210W_A	Ortholog of <i>C. dubliniensis CD36</i> : Cd36_84160, <i>C. auris B8441</i> : B9J08_001714, <i>Candida tenuis NRRL Y-1498</i> : cten_CGOB_00085 and <i>Debaryomyces hansenii CBS767</i> : DEHA2B08404g	494.242	0.3654	-1.452	2.96E-52
C1_14340C_A	RIM101	Transcription factor	13199.4	0.365	-1.454	8.91E-96
C3_03870C_A	SAP9	Secreted aspartyl protease	17234.1	0.364	-1.458	1.00E-100
C1_10060C_A	C1_10060C_A	Protein of unknown function	63.913	0.3627	-1.463	3.04E-09
C6_01150W_A	CDC20	Activator of anaphase-promoting complex/cyclosome	1564.21	0.3624	-1.464	2.15E-62
C4_06380W_A	SOU2	Protein similar to Sou1	260.444	0.3619	-1.466	1.54E-16
C7_01840W_A	IQG1	Actomyosin ring component at bud neck	2067.84	0.3577	-1.483	5.85E-97
CR_03510W_A	CR_03510W_A	Protein of unknown function	16.6836	0.3554	-1.493	0.001509
CR_06860C_A	ARO10	Aromatic decarboxylase	6742.23	0.3534	-1.501	1.00E-100
C4_07020C_A	C4_07020C_A	Ortholog of <i>C. dubliniensis CD36</i> : Cd36_46490, <i>Pichia stipitis Pignal</i> : PICST_33598, <i>Candida tropicalis NEW ASSEMBLY</i> : CTRG1_03758 and <i>Spathaspora passalidarum NRRL Y-27907</i> : spas_CGOB_00037	26.4067	0.3506	-1.512	5.89E-05
CR_07440W_A	ACE2	Transcription factor	2469.61	0.3492	-1.518	2.10E-51
C6_01430C_A	FRP6	Putative ammonia transport protein	4142.47	0.3483	-1.522	4.66E-99
C4_05870C_A	C4_05870C_A	Has domain(s) with predicted DNA binding, zinc ion binding activity, role in transcription, DNA-templated and nucleus localization	43.7525	0.3468	-1.528	1.85E-07
C3_04830C_A	FAS2	Alpha subunit of fatty-acid synthase	11259.4	0.3454	-1.534	1.00E-100
CR_03270W_A	VHT1	Predicted membrane transporter, involved in biotin import	510.1	0.3448	-1.536	4.42E-58
C2_03570C_A	C2_03570C_A	Protein of unknown function	1997.97	0.3426	-1.545	1.00E-100
C4_00360C_A	RCH1	Plasma membrane protein	504.811	0.3423	-1.547	1.06E-47
CAALFM_C111260CA	-	-	3501.07	0.3413	-1.551	2.11E-93
CR_06870C_A	CR_06870C_A	Protein similar to ferric reductase Fre10p	6.6389	0.3406	-1.554	0.03346
C4_02720C_A	C4_02720C_A	Putative plasma membrane protein	11775.3	0.3388	-1.561	1.00E-100
C4_00370W_A	HOF1	Protein involved in cytokinesis and DNA damage response	1350.72	0.3376	-1.567	1.81E-60
CR_00380W_A	CR_00380W_A	Protein with NADPH oxidoreductase containing flavin mononucleotide (FMN) domain	245.657	0.3372	-1.568	3.63E-31
C6_03500C_A	SAP4	Secreted aspartyl proteinase	16.5879	0.3346	-1.58	0.0006127
CR_04220C_A	CR_04220C_A	Protein of unknown function	585.606	0.3329	-1.587	8.18E-72
C4_00130W_A	RBT5	GPI-linked cell wall protein	29654.1	0.3328	-1.587	6.84E-97
C1_05000W_A	RHD1	Putative beta-mannosyltransferase required for the addition of beta-mannose to the acid-labile fraction of cell wall phosphopeptidomannan	1238.13	0.3323	-1.589	1.00E-100
C1_09080C_A	PGA6	GPI-anchored cell wall adhesin-like protein	17919.1	0.3319	-1.591	1.81E-72
C4_00850C_A	C4_00850C_A	Putative secreted acid sphingomyelin phosphodiesterase	67.1048	0.3313	-1.594	2.66E-11
C1_05710C_A	UGA4	Putative gamma-aminobutyric acid/polyamine permease	76.3931	0.3305	-1.597	1.43E-11
CR_00210W_A	ALK2	N-Alkane inducible cytochrome P450	1113.14	0.3271	-1.612	5.76E-95
CR_07110C_A	CR_07110C_A	Ortholog of <i>C. dubliniensis CD36</i> : Cd36_32690, <i>C. parapsilosis CDC317</i> : CPAR2_204290, <i>Candida tenuis NRRL Y-1498</i> : CANTEDRAFT_121459 and <i>Debaryomyces hansenii CBS767</i> : DEHA2E03938g	601.329	0.3265	-1.615	7.64E-65
C2_08520C_A	C2_08520C_A	Ortholog of <i>C. parapsilosis CDC317</i> : CPAR2_406905, <i>Candida tropicalis NEW ASSEMBLY</i> : CTRG1_CGOB_00044, <i>Candida orthopsilosis Co 90-125</i> : CORT_0C06265 and <i>Candida tropicalis MYA-3404</i> : CTRG_05051	6.8407	0.326	-1.617	0.02288
C3_03460C_A	C3_03460C_A	Protein of unknown function	421.11	0.3247	-1.623	5.57E-40
C7_02130W_A	C7_02130W_A	Short-chain dehydrogenase/reductase	28.2769	0.3217	-1.636	4.95E-06
CR_09350C_A	CR_09350C_A	Protein with a predicted heme oxygenase domain	1847.73	0.3208	-1.64	4.77E-37
C3_05810C_A	SKN1	Protein with a role in beta-1,6-glucan synthesis	562.038	0.3204	-1.642	4.38E-69
CR_09290W_A	THI13	Thiamin pyrimidine synthase	9855.99	0.3194	-1.647	1.45E-63
CR_10200W_A	CR_10200W_A	Protein with a phosphoglycerate mutase family domain	282.469	0.3187	-1.65	1.63E-27
CR_07480W_A	CR_07480W_A	S. pombe ortholog SPAC5D6.04 is a predicted auxin family transmembrane transporter	6670.89	0.3138	-1.672	1.00E-100
C4_06540W_A	MNN4	Regulator of mannosylphosphorylation of N-linked mannans to cell wall proteins	2317.01	0.3137	-1.673	1.00E-100
C3_00920W_A	ATO1	Putative fungal-specific transmembrane protein	1620.66	0.3128	-1.676	1.00E-100
C7_02770W_A	CHS1	Chitin synthase	2540.56	0.3122	-1.679	1.00E-100
C1_03460C_A	C1_03460C_A	Protein of unknown function	613.394	0.3113	-1.684	3.00E-54
C2_10310C_A	KIP2	Putative kinesin-related motor protein involved in mitotic spindle positioning	961.941	0.309	-1.694	1.19E-57
CR_07160C_A	CR_07160C_A	Has domain(s) with predicted role in transmembrane transport and integral component of membrane localization	1850.31	0.3059	-1.709	1.00E-100
C1_14190C_A	C1_14190C_A	Protein phosphatase inhibitor	193.272	0.3047	-1.714	3.36E-29
CR_07270C_A	HGT16	Putative glucose transporter of the major facilitator superfamily	183.787	0.2997	-1.738	2.27E-32
C1_04000C_A	KTR4	Mannosyltransferase	7435.74	0.2996	-1.739	1.00E-100
C2_10430C_A	FGR29	Protein lacking an ortholog in S. cerevisiae	1529.41	0.2977	-1.748	4.74E-68
C2_00680C_A	SOD5	Cu-containing superoxide dismutase	55.2203	0.2948	-1.762	1.72E-10
C1_06000W_A	C1_06000W_A	Putative dicarboxylic amino acid permease	291.488	0.2938	-1.767	3.39E-48
CR_09180W_A	CDG1	Putative cysteine dioxygenases	1345.96	0.2917	-1.778	1.92E-71
C7_00100W_A	FRP2	Putative ferric reductase	508.439	0.2888	-1.792	8.24E-63
CR_01330W_A	CPA2	Putative arginine-specific carbamoylphosphate synthetase	193.584	0.2879	-1.796	5.37E-28
CR_07530C_A	ECM22	Zn(II)2Cys6 transcription factor	2051.89	0.2803	-1.835	1.00E-100
C7_01560C_A	NUP	Nucleoside permease	15.3907	0.277	-1.852	0.000111
C2_07570W_A	RNR22	Putative ribonucleoside diphosphate reductase	3876.39	0.2759	-1.858	1.00E-100
C1_04470C_A	C1_04470C_A	Protein of unknown function	3687.27	0.2719	-1.879	1.00E-100
C1_00390W_A	ENA2	Putative sodium transporter	2378.47	0.2698	-1.89	1.00E-100
C4_03340C_A	C4_03340C_A	Protein with homology to NADH dehydrogenase	451.419	0.2665	-1.908	2.85E-60
C2_08050C_A	SIT1	Transporter of ferrichrome siderophores, not ferrioxamine B	312.266	0.2657	-1.912	1.44E-50
C7_02140W_A	C7_02140W_A	Ortholog of <i>C. dubliniensis CD36</i> : Cd36_71960, <i>Pichia stipitis Pignal</i> : psti_CGOB_00136, <i>Candida tropicalis NEW ASSEMBLY</i> : CTRG1_05049 and <i>Spathaspora passalidarum NRRL Y-27907</i> : SPAPADRAFT_63786	33.3461	0.2652	-1.915	1.38E-08
C1_08790W_A	TPO3	Putative polyamine transporter	307.188	0.2636	-1.923	3.91E-52
C3_06510C_A	HST6	ABC transporter related to mammalian P-glycoproteins	56.1735	0.2629	-1.927	1.60E-13
C4_01340W_A	C4_01340W_A	Protein similar to GPI-linked cell-wall proteins	23.4442	0.2625	-1.929	1.47E-05
C4_01010C_A	DAG7	Secretory protein	4097.18	0.2608	-1.939	1.00E-100
C1_03470C_A	C1_03470C_A	Ortholog(s) have role in ascospore formation, ascospore wall assembly, ascospore-type prospore membrane formation and protein localization to cell division site, <a href="#GOsection">more</a>	13.9198	0.2559	-1.967	0.0001767
C2_01630W_A	C2_01630W_A	2-hydroxyacid dehydrogenase domain-containing protein	37.8209	0.2545	-1.974	2.78E-08
C4_00530C_A	C4_00530C_A	Has domain(s) with predicted hydrolase activity	45.9881	0.2367	-2.079	2.47E-08
C1_14010W_A	CSK1	Putative mitogen-activated protein (MAP) kinase with an unknown role	7.9924	0.2334	-2.099	0.005179
C6_03700W_A	ALS1	Cell-surface adhesin	233.314	0.2284	-2.13	5.23E-47
C1_07330W_A	RME1	Zinc finger protein	11.7618	0.2283	-2.131	0.0004427
C2_02550C_A	C2_02550C_A	Protein of unknown function	134.326	0.223	-2.165	1.07E-31
C6_02710C_A	SAP6	Biofilm-specific aspartyl protease	15.9299	0.2126	-2.234	0.0001248
C2_08870C_A	PIR1	1,3-beta-glucan-linked cell wall protein	21536.2	0.21	-2.251	1.00E-100
C2_10150W_A	C2_10150W_A	Secreted protein	176.901	0.2074	-2.269	2.45E-43
C4_04530C_A	PHR1	Cell surface glycosidase	3776.74	0.1984	-2.334	1.00E-100
C4_03510C_A	HWP2	GPI-anchored, glycosylated cell wall protein	3.1663	0.1886	-2.406	0.03613
CR_05210W_A	CR_05210W_A	Protein of unknown function	602.938	0.1848	-2.436	2.22E-46
C6_02830W_A	MNN45	Mannosyltransferase	1194.75	0.1833	-2.447	1.00E-100
C3_05660C_A	C3_05660C_A	Ortholog of <i>C. parapsilosis CDC317</i> : CPAR2_806990, <i>Candida tenuis NRRL Y-1498</i> : CANTEDRAFT_122709, <i>Debaryomyces hansenii CBS767</i> : DEHA2E00110g and <i>Pichia stipitis Pignal</i> : PICST_30109	7.9447	0.1718	-2.541	0.0005852
C1_04500W_A	ICL1	Isocitrate lyase	19898.7	0.1616	-2.629	1.00E-100
C3_02800W_A	ADH4	Predicted 3-hydroxyacyl-CoA dehydrogenase	2.4644	0.1563	-2.678	0.04948
C4_05730W_A	C4_05730W_A	Adhesin-like protein	948.266	0.1149	-3.121	1.00E-100
C1_01740W_A	CTN1	Carnitine acetyl transferase	4613.28	0.112	-3.159	1.00E-100
C5_04190W_A	MRV2	Protein of unknown function	74.2333	0.1098	-3.187	3.03E-27
C2_03690C_A	MNN42	Protein of unknown function	6678.3	0.1088	-3.201	1.00E-100
CR_04820W_A	CR_04820W_A	Protein of unknown function	2516.61	0.1052	-3.249	1.00E-100
CR_04900C_A	PGA39	Putative GPI-anchored protein	23.0022	0.1045	-3.258	5.87E-10
CR_10100C_A	INO1	Inositol-1-phosphate synthase	98.4805	0.09047	-3.466	5.06E-40
CR_08380C_A	CR_08380C_A	Protein of unknown function	2.1486	0.09038	-3.468	0.02314
C3_05130C_A	THI4	Thiamine biosynthetic enzyme precursor	3869.08	0.07861	-3.669	1.00E-100
CR_08830W_A	CR_08830W_A	Protein of unknown function	1044.56	0.07796	-3.681	1.00E-100
CR_08990C_A	SLP3	Plasma membrane protein implicated in stress response	12964.1	0.07089	-3.818	1.00E-100
C1_12910W_A	C1_12910W_A	Protein of unknown function	366.625	0.03827	-4.708	3.99E-16
C3_01300C_A	NCE103	Carbonic anhydrase	487.471	0.03361	-4.895	1.00E-100
C7_02250W_A	C7_02250W_A	Ortholog of <i>C. dubliniensis CD36</i> : Cd36_72050, <i>C. parapsilosis CDC317</i> : CPAR2_301140, <i>Candida tenuis NRRL Y-1498</i> : CANTEDRAFT_135055 and <i>Debaryomyces hansenii CBS767</i> : DEHA2E07678g	3.0112	0.03073	-5.024	0.0006294
C2_03710W_A	MNN41	Ortholog(s) have enzyme activator activity and role in protein N-linked glycosylation, protein O-linked glycosylation	304.994	0.02523	-5.309	1.00E-100
C2_08590W_A	YWP1	Secreted yeast wall protein	4943.01	0.02417	-5.371	1.00E-100
C4_01940W_A	PHO89	Putative phosphate permease	700.954	0.01499	-6.06	1.00E-100
C5_04200W_A	MRV3	Ortholog of <i>Candida albicans WO-1</i> : CAWG_04793	33.9712	0.009948	-6.651	2.95E-10

## Sheet: WT-T vs WT-GO enrichment
GO_ID	Category	Term	Up	Down	DEG	Total	Pvalue	GeneRatio	BgRatio	RichFactor
GO:0071944	CC	cell periphery	30	46	76	752	2.74E-10	76/246	752/4872	0.101064
GO:0016491	MF	oxidoreductase activity	30	18	48	381	1.11E-09	48/246	381/4872	0.125984
GO:0005576	CC	extracellular region	13	12	25	154	1.35E-07	25/246	154/4872	0.162338
GO:0005618	CC	cell wall	11	14	25	177	2.04E-06	25/246	177/4872	0.141243
GO:0031224	CC	intrinsic component of membrane	34	66	100	1327	2.05E-06	100/246	1327/4872	0.075358
GO:0030312	CC	external encapsulating structure	15	14	29	229	2.94E-06	29/246	229/4872	0.126638
GO:0031225	CC	anchored component of membrane	6	11	17	98	5.98E-06	17/246	98/4872	0.173469
GO:0072348	BP	sulfur compound transport	2	3	5	7	6.09E-06	5/246	7/4872	0.714286
GO:0005886	CC	plasma membrane	16	33	49	518	6.89E-06	49/246	518/4872	0.0945946
GO:0044403	BP	biological process involved in symbiotic interaction	5	10	15	85	1.73E-05	15/246	85/4872	0.176471
GO:0009277	CC	fungal-type cell wall	9	12	21	157	3.26E-05	21/246	157/4872	0.133758
GO:0000910	BP	cytokinesis	0	10	10	43	3.93E-05	10/246	43/4872	0.232558
GO:1901682	MF	sulfur compound transmembrane transporter activity	2	3	5	10	6.45E-05	5/246	10/4872	0.5
GO:0015293	MF	symporter activity	1	7	8	30	8.37E-05	8/246	30/4872	0.266667
GO:0015294	MF	solute:cation symporter activity	1	7	8	30	8.37E-05	8/246	30/4872	0.266667
GO:0030446	CC	hyphal cell wall	5	7	12	66	9.03E-05	12/246	66/4872	0.181818
GO:0044419	BP	biological process involved in interspecies interaction between organisms	5	10	15	98	9.72E-05	15/246	98/4872	0.153061
GO:0051701	BP	biological process involved in interaction with host	5	8	13	78	0.000117462	13/246	78/4872	0.166667
GO:0032506	BP	cytokinetic process	0	7	7	24	0.000126875	7/246	24/4872	0.291667
GO:0000316	BP	sulfite transport	0	3	3	3	0.000127244	3/246	3/4872	1
GO:0006811	BP	ion transport	7	11	18	136	0.000139166	18/246	136/4872	0.132353
GO:0044272	BP	sulfur compound biosynthetic process	6	3	9	41	0.000155679	9/246	41/4872	0.219512
GO:0044406	BP	adhesion of symbiont to host	3	6	9	43	0.000229316	9/246	43/4872	0.209302
GO:0022857	MF	transmembrane transporter activity	10	23	33	346	0.000232953	33/246	346/4872	0.0953757
GO:0006820	BP	anion transport	3	8	11	63	0.000258466	11/246	63/4872	0.174603
GO:0005935	CC	cellular bud neck	0	9	9	44	0.000275786	9/246	44/4872	0.204545
GO:0015295	MF	solute:proton symporter activity	1	6	7	27	0.000285739	7/246	27/4872	0.259259
GO:0000917	BP	division septum assembly	0	5	5	13	0.000290404	5/246	13/4872	0.384615
GO:0050839	MF	cell adhesion molecule binding	1	4	5	13	0.000290404	5/246	13/4872	0.384615
GO:0090529	BP	cell septum assembly	0	5	5	13	0.000290404	5/246	13/4872	0.384615
GO:0005933	CC	cellular bud	0	10	10	54	0.000299857	10/246	54/4872	0.185185
GO:0006536	BP	glutamate metabolic process	3	1	4	8	0.000378069	4/246	8/4872	0.5
GO:0110085	CC	mitotic actomyosin contractile ring	0	4	4	8	0.000378069	4/246	8/4872	0.5
GO:0000096	BP	sulfur amino acid metabolic process	6	1	7	29	0.000460464	7/246	29/4872	0.241379
GO:1990023	CC	mitotic spindle midzone	0	3	3	4	0.000489924	3/246	4/4872	0.75
GO:0016020	CC	membrane	39	71	110	1687	0.000496157	110/246	1687/4872	0.0652045
GO:0005215	MF	transporter activity	10	23	33	361	0.000510094	33/246	361/4872	0.0914127
GO:0009986	CC	cell surface	9	7	16	127	0.000576042	16/246	127/4872	0.125984
GO:0051301	BP	cell division	0	13	13	92	0.000631894	13/246	92/4872	0.141304
GO:0031226	CC	intrinsic component of plasma membrane	2	11	13	93	0.000702175	13/246	93/4872	0.139785
GO:0051287	MF	NAD binding	5	2	7	31	0.000711384	7/246	31/4872	0.225806
GO:0016616	MF	oxidoreductase activity, acting on the CH-OH group of donors, NAD or NADP as acceptor	8	3	11	71	0.000751037	11/246	71/4872	0.15493
GO:0016021	CC	integral component of membrane	28	56	84	1229	0.000838122	84/246	1229/4872	0.0683483
GO:0004190	MF	aspartic-type endopeptidase activity	3	2	5	16	0.000869679	5/246	16/4872	0.3125
GO:0070001	MF	aspartic-type peptidase activity	3	2	5	16	0.000869679	5/246	16/4872	0.3125
GO:0005826	CC	actomyosin contractile ring	0	4	4	10	0.00104641	4/246	10/4872	0.4
GO:0070938	CC	contractile ring	0	4	4	10	0.00104641	4/246	10/4872	0.4
GO:0015075	MF	ion transmembrane transporter activity	6	15	21	201	0.00107519	21/246	201/4872	0.104478
GO:0044242	BP	cellular lipid catabolic process	7	1	8	43	0.00117218	8/246	43/4872	0.186047
GO:0006635	BP	fatty acid beta-oxidation	5	0	5	17	0.00118183	5/246	17/4872	0.294118
GO:0016614	MF	oxidoreductase activity, acting on CH-OH group of donors	8	3	11	76	0.00134335	11/246	76/4872	0.144737
GO:0010181	MF	FMN binding	4	2	6	26	0.00152715	6/246	26/4872	0.230769
GO:0061640	BP	cytoskeleton-dependent cytokinesis	0	7	7	35	0.00153028	7/246	35/4872	0.2
GO:0005342	MF	organic acid transmembrane transporter activity	2	8	10	66	0.00154981	10/246	66/4872	0.151515
GO:0046943	MF	carboxylic acid transmembrane transporter activity	2	8	10	66	0.00154981	10/246	66/4872	0.151515
GO:0003774	MF	cytoskeletal motor activity	0	4	4	11	0.00157958	4/246	11/4872	0.363636
GO:0015849	BP	organic acid transport	2	8	10	67	0.00174261	10/246	67/4872	0.149254
GO:0044036	BP	cell wall macromolecule metabolic process	0	7	7	36	0.00181942	7/246	36/4872	0.194444
GO:0072329	BP	monocarboxylic acid catabolic process	6	1	7	36	0.00181942	7/246	36/4872	0.194444
GO:0006082	BP	organic acid metabolic process	20	9	29	328	0.00191259	29/246	328/4872	0.0884146
GO:0008509	MF	anion transmembrane transporter activity	3	7	10	68	0.00195439	10/246	68/4872	0.147059
GO:0034220	BP	ion transmembrane transport	5	5	10	68	0.00195439	10/246	68/4872	0.147059
GO:0046395	BP	carboxylic acid catabolic process	9	2	11	80	0.00205573	11/246	80/4872	0.1375
GO:0015318	MF	inorganic molecular entity transmembrane transporter activity	5	11	16	143	0.00208579	16/246	143/4872	0.111888
GO:0098656	BP	anion transmembrane transport	3	4	7	37	0.00214923	7/246	37/4872	0.189189
GO:0032787	BP	monocarboxylic acid metabolic process	7	7	14	118	0.00226414	14/246	118/4872	0.118644
GO:0016408	MF	C-acyltransferase activity	1	2	3	6	0.00227032	3/246	6/4872	0.5
GO:0016649	MF	oxidoreductase activity, acting on the CH-NH group of donors, quinone or similar compound as acceptor	2	1	3	6	0.00227032	3/246	6/4872	0.5
GO:0051233	CC	spindle midzone	0	3	3	6	0.00227032	3/246	6/4872	0.5
GO:1903825	BP	organic acid transmembrane transport	2	7	9	59	0.00252049	9/246	59/4872	0.152542
GO:1905039	BP	carboxylic acid transmembrane transport	2	7	9	59	0.00252049	9/246	59/4872	0.152542
GO:0000319	MF	sulfite transmembrane transporter activity	0	2	2	2	0.00253966	2/246	2/4872	1
GO:0001676	BP	long-chain fatty acid metabolic process	0	2	2	2	0.00253966	2/246	2/4872	1
GO:0004321	MF	fatty-acyl-CoA synthase activity	0	2	2	2	0.00253966	2/246	2/4872	1
GO:0004353	MF	glutamate dehydrogenase [NAD(P)+] activity	1	1	2	2	0.00253966	2/246	2/4872	1
GO:0005835	CC	fatty acid synthase complex	0	2	2	2	0.00253966	2/246	2/4872	1
GO:0010973	BP	positive regulation of division septum assembly	0	2	2	2	0.00253966	2/246	2/4872	1
GO:0031031	BP	positive regulation of septation initiation signaling	0	2	2	2	0.00253966	2/246	2/4872	1
GO:0042759	BP	long-chain fatty acid biosynthetic process	0	2	2	2	0.00253966	2/246	2/4872	1
GO:0046579	BP	positive regulation of Ras protein signal transduction	0	2	2	2	0.00253966	2/246	2/4872	1
GO:0051057	BP	positive regulation of small GTPase mediated signal transduction	0	2	2	2	0.00253966	2/246	2/4872	1
GO:0071502	BP	cellular response to temperature stimulus	0	2	2	2	0.00253966	2/246	2/4872	1
GO:1901893	BP	positive regulation of cell septum assembly	0	2	2	2	0.00253966	2/246	2/4872	1
GO:1902575	BP	protein localization to cell division site involved in cytokinesis, actomyosin contractile ring assembly	0	2	2	2	0.00253966	2/246	2/4872	1
GO:1903476	BP	protein localization to cell division site involved in mitotic actomyosin contractile ring assembly	0	2	2	2	0.00253966	2/246	2/4872	1
GO:0005351	MF	carbohydrate:proton symporter activity	1	4	5	20	0.00261436	5/246	20/4872	0.25
GO:0005402	MF	carbohydrate:cation symporter activity	1	4	5	20	0.00261436	5/246	20/4872	0.25
GO:0015144	MF	carbohydrate transmembrane transporter activity	1	4	5	20	0.00261436	5/246	20/4872	0.25
GO:0019395	BP	fatty acid oxidation	5	0	5	20	0.00261436	5/246	20/4872	0.25
GO:0034440	BP	lipid oxidation	5	0	5	20	0.00261436	5/246	20/4872	0.25
GO:0016054	BP	organic acid catabolic process	9	2	11	83	0.00277053	11/246	83/4872	0.13253
GO:0031032	BP	actomyosin structure organization	0	4	4	13	0.00315878	4/246	13/4872	0.307692
GO:0044837	BP	actomyosin contractile ring organization	0	4	4	13	0.00315878	4/246	13/4872	0.307692
GO:1901505	MF	carbohydrate derivative transmembrane transporter activity	2	2	4	13	0.00315878	4/246	13/4872	0.307692
GO:0006631	BP	fatty acid metabolic process	5	4	9	61	0.00318564	9/246	61/4872	0.147541
GO:0015291	MF	secondary active transmembrane transporter activity	2	7	9	61	0.00318564	9/246	61/4872	0.147541
GO:0000281	BP	mitotic cytokinesis	0	6	6	30	0.00332409	6/246	30/4872	0.2
GO:0000142	CC	cellular bud neck contractile ring	0	3	3	7	0.00382543	3/246	7/4872	0.428571
GO:0003777	MF	microtubule motor activity	0	3	3	7	0.00382543	3/246	7/4872	0.428571
GO:0032955	BP	regulation of division septum assembly	0	3	3	7	0.00382543	3/246	7/4872	0.428571
GO:1901891	BP	regulation of cell septum assembly	0	3	3	7	0.00382543	3/246	7/4872	0.428571
GO:0016053	BP	organic acid biosynthetic process	8	7	15	140	0.00433625	15/246	140/4872	0.107143
GO:0051726	BP	regulation of cell cycle	1	11	12	101	0.0045406	12/246	101/4872	0.118812
GO:0044283	BP	small molecule biosynthetic process	12	9	21	227	0.00479796	21/246	227/4872	0.092511
GO:0005856	CC	cytoskeleton	0	14	14	128	0.00480847	14/246	128/4872	0.109375
GO:0019752	BP	carboxylic acid metabolic process	18	9	27	318	0.00482437	27/246	318/4872	0.0849057
GO:0005887	CC	integral component of plasma membrane	2	8	10	77	0.00495033	10/246	77/4872	0.12987
GO:1903047	BP	mitotic cell cycle process	1	15	16	156	0.00502067	16/246	156/4872	0.102564
GO:1901605	BP	alpha-amino acid metabolic process	11	3	14	130	0.00552447	14/246	130/4872	0.107692
GO:0004601	MF	peroxidase activity	3	1	4	15	0.00556741	4/246	15/4872	0.266667
GO:0016684	MF	oxidoreductase activity, acting on peroxide as acceptor	3	1	4	15	0.00556741	4/246	15/4872	0.266667
GO:0019722	BP	calcium-mediated signaling	1	2	3	8	0.00589385	3/246	8/4872	0.375
GO:0032954	BP	regulation of cytokinetic process	0	3	3	8	0.00589385	3/246	8/4872	0.375
GO:0044010	BP	single-species biofilm formation	6	8	14	131	0.00591339	14/246	131/4872	0.10687
GO:0000097	BP	sulfur amino acid biosynthetic process	5	0	5	24	0.00607525	5/246	24/4872	0.208333
GO:0030428	CC	cell septum	0	5	5	24	0.00607525	5/246	24/4872	0.208333
GO:0043648	BP	dicarboxylic acid metabolic process	5	1	6	34	0.00635864	6/246	34/4872	0.176471
GO:0044038	BP	cell wall macromolecule biosynthetic process	0	6	6	34	0.00635864	6/246	34/4872	0.176471
GO:0070589	BP	cellular component macromolecule biosynthetic process	0	6	6	34	0.00635864	6/246	34/4872	0.176471
GO:0022853	MF	active ion transmembrane transporter activity	2	8	10	80	0.00650817	10/246	80/4872	0.125
GO:0043436	BP	oxoacid metabolic process	18	9	27	326	0.00673281	27/246	326/4872	0.0828221
GO:0042710	BP	biofilm formation	6	8	14	133	0.00675723	14/246	133/4872	0.105263
GO:0098630	BP	aggregation of unicellular organisms	6	8	14	133	0.00675723	14/246	133/4872	0.105263
GO:0098743	BP	cell aggregation	6	8	14	133	0.00675723	14/246	133/4872	0.105263
GO:0030427	CC	site of polarized growth	0	10	10	81	0.00710439	10/246	81/4872	0.123457
GO:0044732	CC	mitotic spindle pole body	0	4	4	16	0.00713332	4/246	16/4872	0.25
GO:0010383	BP	cell wall polysaccharide metabolic process	0	5	5	25	0.00728763	5/246	25/4872	0.2
GO:0030258	BP	lipid modification	5	0	5	25	0.00728763	5/246	25/4872	0.2
GO:0000918	BP	division septum site selection	0	2	2	3	0.0073645	2/246	3/4872	0.666667
GO:0003997	MF	acyl-CoA oxidase activity	2	0	2	3	0.0073645	2/246	3/4872	0.666667
GO:0005504	MF	fatty acid binding	2	0	2	3	0.0073645	2/246	3/4872	0.666667
GO:0010133	BP	proline catabolic process to glutamate	2	0	2	3	0.0073645	2/246	3/4872	0.666667
GO:0010971	BP	positive regulation of G2/M transition of mitotic cell cycle	0	2	2	3	0.0073645	2/246	3/4872	0.666667
GO:0016639	MF	oxidoreductase activity, acting on the CH-NH2 group of donors, NAD or NADP as acceptor	1	1	2	3	0.0073645	2/246	3/4872	0.666667
GO:0019379	BP	sulfate assimilation, phosphoadenylyl sulfate reduction by phosphoadenylyl-sulfate reductase (thioredoxin)	2	0	2	3	0.0073645	2/246	3/4872	0.666667
GO:0019419	BP	sulfate reduction	2	0	2	3	0.0073645	2/246	3/4872	0.666667
GO:0033540	BP	fatty acid beta-oxidation using acyl-CoA oxidase	2	0	2	3	0.0073645	2/246	3/4872	0.666667
GO:0070813	BP	hydrogen sulfide metabolic process	2	0	2	3	0.0073645	2/246	3/4872	0.666667
GO:0070814	BP	hydrogen sulfide biosynthetic process	2	0	2	3	0.0073645	2/246	3/4872	0.666667
GO:1902751	BP	positive regulation of cell cycle G2/M phase transition	0	2	2	3	0.0073645	2/246	3/4872	0.666667
GO:0006790	BP	sulfur compound metabolic process	6	5	11	95	0.00786074	11/246	95/4872	0.115789
GO:0071554	BP	cell wall organization or biogenesis	5	14	19	208	0.00820828	19/246	208/4872	0.0913462
GO:0043710	BP	cell adhesion involved in multi-species biofilm formation	0	3	3	9	0.00851396	3/246	9/4872	0.333333
GO:0044399	BP	multi-species biofilm formation	0	3	3	9	0.00851396	3/246	9/4872	0.333333
GO:1902410	BP	mitotic cytokinetic process	0	3	3	9	0.00851396	3/246	9/4872	0.333333
GO:0015711	BP	organic anion transport	3	4	7	47	0.00854576	7/246	47/4872	0.148936
GO:0007346	BP	regulation of mitotic cell cycle	1	7	8	59	0.00893483	8/246	59/4872	0.135593
GO:0015698	BP	inorganic anion transport	0	4	4	17	0.00896455	4/246	17/4872	0.235294
GO:0044255	BP	cellular lipid metabolic process	12	9	21	240	0.00900957	21/246	240/4872	0.0875
GO:0022402	BP	cell cycle process	1	19	20	225	0.00906697	20/246	225/4872	0.0888889
GO:0016042	BP	lipid catabolic process	7	1	8	60	0.00987286	8/246	60/4872	0.133333
GO:0051703	BP	biological process involved in intraspecies interaction between organisms	6	8	14	139	0.00987933	14/246	139/4872	0.100719
GO:0000278	BP	mitotic cell cycle	1	15	16	168	0.0101308	16/246	168/4872	0.0952381
GO:0005816	CC	spindle pole body	0	5	5	27	0.0101995	5/246	27/4872	0.185185
GO:0009062	BP	fatty acid catabolic process	5	0	5	27	0.0101995	5/246	27/4872	0.185185
GO:0052173	BP	response to defenses of other organism	1	4	5	27	0.0101995	5/246	27/4872	0.185185
GO:0052200	BP	response to host defenses	1	4	5	27	0.0101995	5/246	27/4872	0.185185
GO:0075136	BP	response to host	1	4	5	27	0.0101995	5/246	27/4872	0.185185
GO:0015630	CC	microtubule cytoskeleton	0	9	9	73	0.0105422	9/246	73/4872	0.123288
GO:0009064	BP	glutamine family amino acid metabolic process	5	1	6	38	0.011031	6/246	38/4872	0.157895
GO:0015103	MF	inorganic anion transmembrane transporter activity	1	3	4	18	0.0110773	4/246	18/4872	0.222222
GO:0090068	BP	positive regulation of cell cycle process	0	4	4	18	0.0110773	4/246	18/4872	0.222222
GO:0006534	BP	cysteine metabolic process	2	1	3	10	0.0117143	3/246	10/4872	0.3
GO:0006846	BP	acetate transport	0	3	3	10	0.0117143	3/246	10/4872	0.3
GO:0006847	BP	plasma membrane acetate transport	0	3	3	10	0.0117143	3/246	10/4872	0.3
GO:0009065	BP	glutamine family amino acid catabolic process	3	0	3	10	0.0117143	3/246	10/4872	0.3
GO:0015123	MF	acetate transmembrane transporter activity	0	3	3	10	0.0117143	3/246	10/4872	0.3
GO:0031406	MF	carboxylic acid binding	3	0	3	10	0.0117143	3/246	10/4872	0.3
GO:0035433	BP	acetate transmembrane transport	0	3	3	10	0.0117143	3/246	10/4872	0.3
GO:0043207	BP	response to external biotic stimulus	1	4	5	28	0.0119177	5/246	28/4872	0.178571
GO:0051707	BP	response to other organism	1	4	5	28	0.0119177	5/246	28/4872	0.178571
GO:0007017	BP	microtubule-based process	0	8	8	62	0.0119661	8/246	62/4872	0.129032
GO:0005815	CC	microtubule organizing center	0	6	6	39	0.012501	6/246	39/4872	0.153846
GO:0000086	BP	G2/M transition of mitotic cell cycle	1	3	4	19	0.0134863	4/246	19/4872	0.210526
GO:0005615	CC	extracellular space	2	2	4	19	0.0134863	4/246	19/4872	0.210526
GO:0008028	MF	monocarboxylic acid transmembrane transporter activity	0	4	4	19	0.0134863	4/246	19/4872	0.210526
GO:0044839	BP	cell cycle G2/M phase transition	1	3	4	19	0.0134863	4/246	19/4872	0.210526
GO:0016209	MF	antioxidant activity	3	2	5	29	0.0138226	5/246	29/4872	0.172414
GO:0003824	MF	catalytic activity	54	65	119	2017	0.0138277	119/246	2017/4872	0.0589985
GO:0003333	BP	amino acid transmembrane transport	2	4	6	40	0.0141035	6/246	40/4872	0.15
GO:0002682	BP	regulation of immune system process	0	2	2	4	0.0142391	2/246	4/4872	0.5
GO:0002684	BP	positive regulation of immune system process	0	2	2	4	0.0142391	2/246	4/4872	0.5
GO:0004100	MF	chitin synthase activity	0	2	2	4	0.0142391	2/246	4/4872	0.5
GO:0005881	CC	cytoplasmic microtubule	0	2	2	4	0.0142391	2/246	4/4872	0.5
GO:0006562	BP	proline catabolic process	2	0	2	4	0.0142391	2/246	4/4872	0.5
GO:0033293	MF	monocarboxylic acid binding	2	0	2	4	0.0142391	2/246	4/4872	0.5
GO:0044068	BP	modulation by symbiont of host cellular process	1	1	2	4	0.0142391	2/246	4/4872	0.5
GO:0052162	BP	modulation by symbiont of defense-related host calcium ion flux	1	1	2	4	0.0142391	2/246	4/4872	0.5
GO:0052391	BP	induction by symbiont of defense-related host calcium ion flux	1	1	2	4	0.0142391	2/246	4/4872	0.5
GO:0072741	BP	protein localization to cell division site	0	2	2	4	0.0142391	2/246	4/4872	0.5
GO:0000226	BP	microtubule cytoskeleton organization	0	7	7	52	0.0146862	7/246	52/4872	0.134615
GO:0050660	MF	flavin adenine dinucleotide binding	5	2	7	52	0.0146862	7/246	52/4872	0.134615
GO:0010106	BP	cellular response to iron ion starvation	2	1	3	11	0.0155149	3/246	11/4872	0.272727
GO:0010458	BP	exit from mitosis	0	3	3	11	0.0155149	3/246	11/4872	0.272727
GO:0044000	BP	movement in host	1	2	3	11	0.0155149	3/246	11/4872	0.272727
GO:0044407	BP	single-species biofilm formation in or on host organism	2	1	3	11	0.0155149	3/246	11/4872	0.272727
GO:0032153	CC	cell division site	0	6	6	41	0.015844	6/246	41/4872	0.146341
GO:0009069	BP	serine family amino acid metabolic process	4	1	5	30	0.0159223	5/246	30/4872	0.166667
GO:0031347	BP	regulation of defense response	1	3	4	20	0.0162043	4/246	20/4872	0.2
GO:0031349	BP	positive regulation of defense response	1	3	4	20	0.0162043	4/246	20/4872	0.2
GO:0044416	BP	induction by symbiont of host defense response	1	3	4	20	0.0162043	4/246	20/4872	0.2
GO:0045787	BP	positive regulation of cell cycle	0	4	4	20	0.0162043	4/246	20/4872	0.2
GO:0006629	BP	lipid metabolic process	12	10	22	270	0.0166666	22/246	270/4872	0.0814815
GO:0046394	BP	carboxylic acid biosynthetic process	7	6	13	134	0.0169934	13/246	134/4872	0.0970149
GO:0010564	BP	regulation of cell cycle process	1	8	9	79	0.0172072	9/246	79/4872	0.113924
GO:0007049	BP	cell cycle	1	21	22	271	0.0173315	22/246	271/4872	0.0811808
GO:0036166	BP	phenotypic switching	3	3	6	42	0.0177277	6/246	42/4872	0.142857
GO:0016758	MF	hexosyltransferase activity	1	8	9	80	0.0185634	9/246	80/4872	0.1125
GO:1901607	BP	alpha-amino acid biosynthetic process	7	2	9	80	0.0185634	9/246	80/4872	0.1125
GO:0006952	BP	defense response	1	3	4	21	0.0192424	4/246	21/4872	0.190476
GO:0030865	BP	cortical cytoskeleton organization	0	4	4	21	0.0192424	4/246	21/4872	0.190476
GO:0030866	BP	cortical actin cytoskeleton organization	0	4	4	21	0.0192424	4/246	21/4872	0.190476
GO:0035821	BP	modulation of process of another organism	1	3	4	21	0.0192424	4/246	21/4872	0.190476
GO:0044003	BP	modulation by symbiont of host process	1	3	4	21	0.0192424	4/246	21/4872	0.190476
GO:0052031	BP	modulation by symbiont of host defense response	1	3	4	21	0.0192424	4/246	21/4872	0.190476
GO:0016651	MF	oxidoreductase activity, acting on NAD(P)H	3	3	6	43	0.0197597	6/246	43/4872	0.139535
GO:0000032	BP	cell wall mannoprotein biosynthetic process	0	3	3	12	0.0199278	3/246	12/4872	0.25
GO:0000912	BP	assembly of actomyosin apparatus involved in cytokinesis	0	3	3	12	0.0199278	3/246	12/4872	0.25
GO:0000915	BP	actomyosin contractile ring assembly	0	3	3	12	0.0199278	3/246	12/4872	0.25
GO:0006056	BP	mannoprotein metabolic process	0	3	3	12	0.0199278	3/246	12/4872	0.25
GO:0006057	BP	mannoprotein biosynthetic process	0	3	3	12	0.0199278	3/246	12/4872	0.25
GO:0031506	BP	cell wall glycoprotein biosynthetic process	0	3	3	12	0.0199278	3/246	12/4872	0.25
GO:0046503	BP	glycerolipid catabolic process	2	1	3	12	0.0199278	3/246	12/4872	0.25
GO:0031589	BP	cell-substrate adhesion	2	6	8	68	0.0202004	8/246	68/4872	0.117647
GO:1902850	BP	microtubule cytoskeleton organization involved in mitosis	0	5	5	32	0.0207361	5/246	32/4872	0.15625
GO:0044281	BP	small molecule metabolic process	25	14	39	560	0.0212193	39/246	560/4872	0.0696429
GO:0006865	BP	amino acid transport	2	4	6	44	0.0219448	6/246	44/4872	0.136364
GO:0015171	MF	amino acid transmembrane transporter activity	2	4	6	44	0.0219448	6/246	44/4872	0.136364
GO:0071949	MF	FAD binding	3	1	4	22	0.0226101	4/246	22/4872	0.181818
GO:0004174	MF	electron-transferring-flavoprotein dehydrogenase activity	1	1	2	5	0.0229457	2/246	5/4872	0.4
GO:0015081	MF	sodium ion transmembrane transporter activity	0	2	2	5	0.0229457	2/246	5/4872	0.4
GO:0016618	MF	hydroxypyruvate reductase activity	1	1	2	5	0.0229457	2/246	5/4872	0.4
GO:0016634	MF	oxidoreductase activity, acting on the CH-CH group of donors, oxygen as acceptor	2	0	2	5	0.0229457	2/246	5/4872	0.4
GO:0030267	MF	glyoxylate reductase (NADP+) activity	1	1	2	5	0.0229457	2/246	5/4872	0.4
GO:0050848	BP	regulation of calcium-mediated signaling	1	1	2	5	0.0229457	2/246	5/4872	0.4
GO:0106345	MF	glyoxylate reductase activity	1	1	2	5	0.0229457	2/246	5/4872	0.4
GO:0046942	BP	carboxylic acid transport	1	4	5	33	0.0234635	5/246	33/4872	0.151515
GO:0010389	BP	regulation of G2/M transition of mitotic cell cycle	1	2	3	13	0.0249585	3/246	13/4872	0.230769
GO:1902749	BP	regulation of cell cycle G2/M phase transition	1	2	3	13	0.0249585	3/246	13/4872	0.230769
GO:0007010	BP	cytoskeleton organization	1	11	12	127	0.0257645	12/246	127/4872	0.0944882
GO:0031505	BP	fungal-type cell wall organization	5	7	12	127	0.0257645	12/246	127/4872	0.0944882
GO:0070592	BP	cell wall polysaccharide biosynthetic process	0	4	4	23	0.0263149	4/246	23/4872	0.173913
GO:0044282	BP	small molecule catabolic process	9	2	11	113	0.0264249	11/246	113/4872	0.0973451
GO:0016757	MF	glycosyltransferase activity	1	9	10	99	0.0267366	10/246	99/4872	0.10101
GO:0055085	BP	transmembrane transport	7	12	19	235	0.0270986	19/246	235/4872	0.0808511
GO:1900239	BP	regulation of phenotypic switching	2	2	4	24	0.0303629	4/246	24/4872	0.166667
GO:0005875	CC	microtubule associated complex	0	3	3	14	0.0306065	3/246	14/4872	0.214286
GO:0019932	BP	second-messenger-mediated signaling	1	2	3	14	0.0306065	3/246	14/4872	0.214286
GO:0042546	BP	cell wall biogenesis	0	8	8	74	0.0318403	8/246	74/4872	0.108108
GO:0000030	MF	mannosyltransferase activity	0	6	6	48	0.0323015	6/246	48/4872	0.125
GO:0002376	BP	immune system process	0	2	2	6	0.0332834	2/246	6/4872	0.333333
GO:0004032	MF	alditol:NADP+ 1-oxidoreductase activity	2	0	2	6	0.0332834	2/246	6/4872	0.333333
GO:0005871	CC	kinesin complex	0	2	2	6	0.0332834	2/246	6/4872	0.333333
GO:0019344	BP	cysteine biosynthetic process	2	0	2	6	0.0332834	2/246	6/4872	0.333333
GO:0031028	BP	septation initiation signaling	0	2	2	6	0.0332834	2/246	6/4872	0.333333
GO:0031029	BP	regulation of septation initiation signaling	0	2	2	6	0.0332834	2/246	6/4872	0.333333
GO:0042981	BP	regulation of apoptotic process	1	1	2	6	0.0332834	2/246	6/4872	0.333333
GO:0043067	BP	regulation of programmed cell death	1	1	2	6	0.0332834	2/246	6/4872	0.333333
GO:0072350	BP	tricarboxylic acid metabolic process	2	0	2	6	0.0332834	2/246	6/4872	0.333333
GO:0090307	BP	mitotic spindle assembly	0	2	2	6	0.0332834	2/246	6/4872	0.333333
GO:0007155	BP	cell adhesion	2	8	10	103	0.0340029	10/246	103/4872	0.0970874
GO:0008092	MF	cytoskeletal protein binding	1	7	8	75	0.0341497	8/246	75/4872	0.106667
GO:0008652	BP	cellular amino acid biosynthetic process	7	2	9	89	0.0344482	9/246	89/4872	0.101124
GO:0044262	BP	cellular carbohydrate metabolic process	2	7	9	89	0.0344482	9/246	89/4872	0.101124
GO:0098609	BP	cell-cell adhesion	1	3	4	25	0.0347582	4/246	25/4872	0.16
GO:0016051	BP	carbohydrate biosynthetic process	1	6	7	62	0.0353383	7/246	62/4872	0.112903
GO:0044772	BP	mitotic cell cycle phase transition	1	6	7	62	0.0353383	7/246	62/4872	0.112903
GO:0030864	CC	cortical actin cytoskeleton	0	5	5	37	0.0366373	5/246	37/4872	0.135135
GO:0009084	BP	glutamine family amino acid biosynthetic process	2	1	3	15	0.0368663	3/246	15/4872	0.2
GO:0046658	CC	anchored component of plasma membrane	0	3	3	15	0.0368663	3/246	15/4872	0.2
GO:0045229	BP	external encapsulating structure organization	5	8	13	149	0.0368747	13/246	149/4872	0.0872483
GO:0071555	BP	cell wall organization	5	8	13	149	0.0368747	13/246	149/4872	0.0872483
GO:0043709	BP	cell adhesion involved in single-species biofilm formation	2	4	6	50	0.0385007	6/246	50/4872	0.12
GO:0034599	BP	cellular response to oxidative stress	4	5	9	91	0.0389631	9/246	91/4872	0.0989011
GO:0032505	BP	reproduction of a single-celled organism	0	4	4	26	0.0395034	4/246	26/4872	0.153846
GO:0008514	MF	organic anion transmembrane transporter activity	2	4	6	51	0.0418658	6/246	51/4872	0.117647
GO:0034637	BP	cellular carbohydrate biosynthetic process	0	6	6	51	0.0418658	6/246	51/4872	0.117647
GO:0007018	BP	microtubule-based movement	0	3	3	16	0.0437277	3/246	16/4872	0.1875
GO:0016645	MF	oxidoreductase activity, acting on the CH-NH group of donors	2	1	3	16	0.0437277	3/246	16/4872	0.1875
GO:0046578	BP	regulation of Ras protein signal transduction	0	3	3	16	0.0437277	3/246	16/4872	0.1875
GO:0007052	BP	mitotic spindle organization	0	4	4	27	0.0445998	4/246	27/4872	0.148148
GO:0030863	CC	cortical cytoskeleton	0	5	5	39	0.0446371	5/246	39/4872	0.128205
GO:0000103	BP	sulfate assimilation	2	0	2	7	0.0450666	2/246	7/4872	0.285714
GO:0003959	MF	NADPH dehydrogenase activity	0	2	2	7	0.0450666	2/246	7/4872	0.285714
GO:0004033	MF	aldo-keto reductase (NADP) activity	2	0	2	7	0.0450666	2/246	7/4872	0.285714
GO:0004312	MF	fatty acid synthase activity	0	2	2	7	0.0450666	2/246	7/4872	0.285714
GO:0006023	BP	aminoglycan biosynthetic process	0	2	2	7	0.0450666	2/246	7/4872	0.285714
GO:0006031	BP	chitin biosynthetic process	0	2	2	7	0.0450666	2/246	7/4872	0.285714
GO:0006038	BP	cell wall chitin biosynthetic process	0	2	2	7	0.0450666	2/246	7/4872	0.285714
GO:0007096	BP	regulation of exit from mitosis	0	2	2	7	0.0450666	2/246	7/4872	0.285714
GO:0008106	MF	alcohol dehydrogenase (NADP+) activity	2	0	2	7	0.0450666	2/246	7/4872	0.285714
GO:0010941	BP	regulation of cell death	1	1	2	7	0.0450666	2/246	7/4872	0.285714
GO:0016413	MF	O-acetyltransferase activity	1	1	2	7	0.0450666	2/246	7/4872	0.285714
GO:0035023	BP	regulation of Rho protein signal transduction	0	2	2	7	0.0450666	2/246	7/4872	0.285714
GO:1901073	BP	glucosamine-containing compound biosynthetic process	0	2	2	7	0.0450666	2/246	7/4872	0.285714
GO:0043708	BP	cell adhesion involved in biofilm formation	2	4	6	52	0.0454109	6/246	52/4872	0.115385
GO:0006812	BP	cation transport	5	3	8	80	0.0474035	8/246	80/4872	0.1
GO:1901606	BP	alpha-amino acid catabolic process	4	1	5	40	0.048999	5/246	40/4872	0.125
GO:0071852	BP	fungal-type cell wall organization or biogenesis	5	9	14	171	0.04901	14/246	171/4872	0.0818713
GO:0022890	MF	inorganic cation transmembrane transporter activity	3	8	11	125	0.049798	11/246	125/4872	0.088

## Sheet: osh2Δ-T vs osh2Δ-GO enrichment
GO_ID	Category	Term	Up	Down	DEG	Total	Pvalue	GeneRatio	BgRatio	RichFactor
GO:0071944	CC	cell periphery	69	93	162	752	6.49E-16	162/590	752/4872	0.215426
GO:0031224	CC	intrinsic component of membrane	82	152	234	1327	1.74E-12	234/590	1327/4872	0.176338
GO:0005886	CC	plasma membrane	46	67	113	518	2.48E-11	113/590	518/4872	0.218147
GO:0022857	MF	transmembrane transporter activity	35	49	84	346	5.07E-11	84/590	346/4872	0.242775
GO:0005215	MF	transporter activity	36	49	85	361	2.10E-10	85/590	361/4872	0.235457
GO:0006811	BP	ion transport	20	24	44	136	2.30E-10	44/590	136/4872	0.323529
GO:0016491	MF	oxidoreductase activity	52	36	88	381	2.81E-10	88/590	381/4872	0.230971
GO:0016021	CC	integral component of membrane	75	133	208	1229	4.32E-09	208/590	1229/4872	0.169243
GO:0030312	CC	external encapsulating structure	26	32	58	229	1.29E-08	58/590	229/4872	0.253275
GO:0031226	CC	intrinsic component of plasma membrane	12	20	32	93	1.33E-08	32/590	93/4872	0.344086
GO:0015075	MF	ion transmembrane transporter activity	21	30	51	201	9.73E-08	51/590	201/4872	0.253731
GO:0044272	BP	sulfur compound biosynthetic process	13	5	18	41	3.33E-07	18/590	41/4872	0.439024
GO:0016020	CC	membrane	94	165	259	1687	4.05E-07	259/590	1687/4872	0.153527
GO:0005887	CC	integral component of plasma membrane	12	14	26	77	4.80E-07	26/590	77/4872	0.337662
GO:0034220	BP	ion transmembrane transport	13	11	24	68	5.27E-07	24/590	68/4872	0.352941
GO:0055085	BP	transmembrane transport	25	30	55	235	5.47E-07	55/590	235/4872	0.234043
GO:0044283	BP	small molecule biosynthetic process	31	22	53	227	9.66E-07	53/590	227/4872	0.23348
GO:0005576	CC	extracellular region	15	25	40	154	1.31E-06	40/590	154/4872	0.25974
GO:0005618	CC	cell wall	14	30	44	177	1.41E-06	44/590	177/4872	0.248588
GO:0098656	BP	anion transmembrane transport	9	7	16	37	1.95E-06	16/590	37/4872	0.432432
GO:0008509	MF	anion transmembrane transporter activity	11	12	23	68	2.14E-06	23/590	68/4872	0.338235
GO:0006525	BP	arginine metabolic process	2	6	8	11	5.23E-06	8/590	11/4872	0.727273
GO:0009277	CC	fungal-type cell wall	12	27	39	157	5.82E-06	39/590	157/4872	0.248408
GO:0006820	BP	anion transport	10	11	21	63	7.74E-06	21/590	63/4872	0.333333
GO:0071554	BP	cell wall organization or biogenesis	10	37	47	208	1.06E-05	47/590	208/4872	0.225962
GO:0006812	BP	cation transport	11	13	24	80	1.37E-05	24/590	80/4872	0.3
GO:0015291	MF	secondary active transmembrane transporter activity	8	12	20	61	1.69E-05	20/590	61/4872	0.327869
GO:0008028	MF	monocarboxylic acid transmembrane transporter activity	2	8	10	19	2.09E-05	10/590	19/4872	0.526316
GO:0031225	CC	anchored component of membrane	7	20	27	98	2.28E-05	27/590	98/4872	0.27551
GO:0015318	MF	inorganic molecular entity transmembrane transporter activity	14	21	35	143	2.49E-05	35/590	143/4872	0.244755
GO:0006826	BP	iron ion transport	8	6	14	35	2.54E-05	14/590	35/4872	0.4
GO:0044281	BP	small molecule metabolic process	58	41	99	560	2.70E-05	99/590	560/4872	0.176786
GO:0006790	BP	sulfur compound metabolic process	19	7	26	95	3.66E-05	26/590	95/4872	0.273684
GO:0016053	BP	organic acid biosynthetic process	20	14	34	140	3.86E-05	34/590	140/4872	0.242857
GO:0046395	BP	carboxylic acid catabolic process	17	6	23	80	4.42E-05	23/590	80/4872	0.2875
GO:0006082	BP	organic acid metabolic process	40	24	64	328	4.44E-05	64/590	328/4872	0.195122
GO:0030001	BP	metal ion transport	9	11	20	65	4.78E-05	20/590	65/4872	0.307692
GO:0071852	BP	fungal-type cell wall organization or biogenesis	10	29	39	171	4.88E-05	39/590	171/4872	0.22807
GO:0044282	BP	small molecule catabolic process	20	9	29	113	4.89E-05	29/590	113/4872	0.256637
GO:1901605	BP	alpha-amino acid metabolic process	22	10	32	130	4.92E-05	32/590	130/4872	0.246154
GO:0020037	MF	heme binding	6	8	14	37	5.31E-05	14/590	37/4872	0.378378
GO:0046906	MF	tetrapyrrole binding	6	8	14	37	5.31E-05	14/590	37/4872	0.378378
GO:0019752	BP	carboxylic acid metabolic process	38	24	62	318	6.04E-05	62/590	318/4872	0.194969
GO:0005342	MF	organic acid transmembrane transporter activity	6	14	20	66	6.10E-05	20/590	66/4872	0.30303
GO:0046943	MF	carboxylic acid transmembrane transporter activity	6	14	20	66	6.10E-05	20/590	66/4872	0.30303
GO:0015711	BP	organic anion transport	8	8	16	47	7.06E-05	16/590	47/4872	0.340426
GO:0009064	BP	glutamine family amino acid metabolic process	7	7	14	38	7.48E-05	14/590	38/4872	0.368421
GO:0016054	BP	organic acid catabolic process	17	6	23	83	8.32E-05	23/590	83/4872	0.277108
GO:0046394	BP	carboxylic acid biosynthetic process	19	13	32	134	9.23E-05	32/590	134/4872	0.238806
GO:0015293	MF	symporter activity	3	9	12	30	9.72E-05	12/590	30/4872	0.4
GO:0015294	MF	solute:cation symporter activity	3	9	12	30	9.72E-05	12/590	30/4872	0.4
GO:0032787	BP	monocarboxylic acid metabolic process	13	16	29	118	0.000114012	29/590	118/4872	0.245763
GO:1903825	BP	organic acid transmembrane transport	6	12	18	59	0.000128754	18/590	59/4872	0.305085
GO:1905039	BP	carboxylic acid transmembrane transport	6	12	18	59	0.000128754	18/590	59/4872	0.305085
GO:0043436	BP	oxoacid metabolic process	38	24	62	326	0.000128763	62/590	326/4872	0.190184
GO:0009084	BP	glutamine family amino acid biosynthetic process	2	6	8	15	0.000130351	8/590	15/4872	0.533333
GO:0045229	BP	external encapsulating structure organization	6	28	34	149	0.000146992	34/590	149/4872	0.228188
GO:0071555	BP	cell wall organization	6	28	34	149	0.000146992	34/590	149/4872	0.228188
GO:0016705	MF	oxidoreductase activity, acting on paired donors, with incorporation or reduction of molecular oxygen	10	7	17	55	0.000165326	17/590	55/4872	0.309091
GO:0030446	CC	hyphal cell wall	7	12	19	66	0.000198385	19/590	66/4872	0.287879
GO:0008514	MF	organic anion transmembrane transporter activity	7	9	16	51	0.00021142	16/590	51/4872	0.313725
GO:0008324	MF	cation transmembrane transporter activity	11	22	33	146	0.000222229	33/590	146/4872	0.226027
GO:0004190	MF	aspartic-type endopeptidase activity	3	5	8	16	0.000233245	8/590	16/4872	0.5
GO:0070001	MF	aspartic-type peptidase activity	3	5	8	16	0.000233245	8/590	16/4872	0.5
GO:0015849	BP	organic acid transport	6	13	19	67	0.000246294	19/590	67/4872	0.283582
GO:0000041	BP	transition metal ion transport	8	6	14	42	0.000257437	14/590	42/4872	0.333333
GO:0046942	BP	carboxylic acid transport	5	7	12	33	0.000282613	12/590	33/4872	0.363636
GO:0000096	BP	sulfur amino acid metabolic process	10	1	11	29	0.000331212	11/590	29/4872	0.37931
GO:0044406	BP	adhesion of symbiont to host	3	11	14	43	0.000340057	14/590	43/4872	0.325581
GO:1901607	BP	alpha-amino acid biosynthetic process	14	7	21	80	0.000382423	21/590	80/4872	0.2625
GO:0006066	BP	alcohol metabolic process	10	10	20	75	0.000418975	20/590	75/4872	0.266667
GO:0006846	BP	acetate transport	1	5	6	10	0.000420184	6/590	10/4872	0.6
GO:0006847	BP	plasma membrane acetate transport	1	5	6	10	0.000420184	6/590	10/4872	0.6
GO:0015123	MF	acetate transmembrane transporter activity	1	5	6	10	0.000420184	6/590	10/4872	0.6
GO:0035433	BP	acetate transmembrane transport	1	5	6	10	0.000420184	6/590	10/4872	0.6
GO:1901682	MF	sulfur compound transmembrane transporter activity	4	2	6	10	0.000420184	6/590	10/4872	0.6
GO:0019825	MF	oxygen binding	4	1	5	7	0.000436442	5/590	7/4872	0.714286
GO:0072348	BP	sulfur compound transport	4	1	5	7	0.000436442	5/590	7/4872	0.714286
GO:0031505	BP	fungal-type cell wall organization	6	23	29	127	0.000441996	29/590	127/4872	0.228346
GO:0009069	BP	serine family amino acid metabolic process	10	1	11	30	0.000466693	11/590	30/4872	0.366667
GO:0046914	MF	transition metal ion binding	18	32	50	262	0.000543396	50/590	262/4872	0.19084
GO:0042910	MF	xenobiotic transmembrane transporter activity	4	6	10	26	0.00054394	10/590	26/4872	0.384615
GO:0046165	BP	alcohol biosynthetic process	8	7	15	50	0.000569002	15/590	50/4872	0.3
GO:0071949	MF	FAD binding	7	2	9	22	0.000608021	9/590	22/4872	0.409091
GO:0015103	MF	inorganic anion transmembrane transporter activity	5	3	8	18	0.000635132	8/590	18/4872	0.444444
GO:0000981	MF	DNA-binding transcription factor activity, RNA polymerase II-specific	4	20	24	100	0.000635754	24/590	100/4872	0.24
GO:0006631	BP	fatty acid metabolic process	10	7	17	61	0.00064614	17/590	61/4872	0.278689
GO:0022890	MF	inorganic cation transmembrane transporter activity	9	19	28	125	0.000765238	28/590	125/4872	0.224
GO:0015295	MF	solute:proton symporter activity	3	7	10	27	0.000771677	10/590	27/4872	0.37037
GO:0042908	BP	xenobiotic transport	3	8	11	32	0.000878147	11/590	32/4872	0.34375
GO:0042546	BP	cell wall biogenesis	3	16	19	74	0.000963086	19/590	74/4872	0.256757
GO:0008941	MF	nitric oxide dioxygenase activity	4	0	4	5	0.000963123	4/590	5/4872	0.8
GO:0016708	MF	oxidoreductase activity, acting on paired donors, with incorporation or reduction of molecular oxygen, NAD(P)H as one donor, and incorporation of two atoms of oxygen into one donor	4	0	4	5	0.000963123	4/590	5/4872	0.8
GO:1901615	BP	organic hydroxy compound metabolic process	10	13	23	97	0.000980551	23/590	97/4872	0.237113
GO:0006526	BP	arginine biosynthetic process	0	5	5	8	0.00104798	5/590	8/4872	0.625
GO:0006536	BP	glutamate metabolic process	4	1	5	8	0.00104798	5/590	8/4872	0.625
GO:0046916	BP	cellular transition metal ion homeostasis	7	11	18	69	0.00106561	18/590	69/4872	0.26087
GO:0006879	BP	cellular iron ion homeostasis	6	8	14	48	0.00117567	14/590	48/4872	0.291667
GO:0055076	BP	transition metal ion homeostasis	7	11	18	70	0.00127675	18/590	70/4872	0.257143
GO:0000097	BP	sulfur amino acid biosynthetic process	9	0	9	24	0.00127792	9/590	24/4872	0.375
GO:0019395	BP	fatty acid oxidation	7	1	8	20	0.00146546	8/590	20/4872	0.4
GO:0034440	BP	lipid oxidation	7	1	8	20	0.00146546	8/590	20/4872	0.4
GO:0055072	BP	iron ion homeostasis	6	8	14	49	0.00146705	14/590	49/4872	0.285714
GO:0009063	BP	cellular amino acid catabolic process	10	3	13	44	0.00153524	13/590	44/4872	0.295455
GO:0043648	BP	dicarboxylic acid metabolic process	10	1	11	34	0.00155203	11/590	34/4872	0.323529
GO:0022804	MF	active transmembrane transporter activity	8	20	28	131	0.00164623	28/590	131/4872	0.21374
GO:0008652	BP	cellular amino acid biosynthetic process	14	7	21	89	0.001717	21/590	89/4872	0.235955
GO:0000918	BP	division septum site selection	0	3	3	3	0.00176803	3/590	3/4872	1
GO:0019379	BP	sulfate assimilation, phosphoadenylyl sulfate reduction by phosphoadenylyl-sulfate reductase (thioredoxin)	3	0	3	3	0.00176803	3/590	3/4872	1
GO:0019419	BP	sulfate reduction	3	0	3	3	0.00176803	3/590	3/4872	1
GO:0033499	BP	galactose catabolic process via UDP-galactose	3	0	3	3	0.00176803	3/590	3/4872	1
GO:0070813	BP	hydrogen sulfide metabolic process	3	0	3	3	0.00176803	3/590	3/4872	1
GO:0070814	BP	hydrogen sulfide biosynthetic process	3	0	3	3	0.00176803	3/590	3/4872	1
GO:0019842	MF	vitamin binding	10	4	14	50	0.0018163	14/590	50/4872	0.28
