# Supplementary material for: Osh2 mediates Candida species resistance to miltefosine by regulating zymosterol accumulation
Source: Antimicrob Agents Chemother. 2025 Jul 23;69(9):e00427-25. doi: 10.1128/aac.00427-25 (PMC12406662; doi:10.1128/aac.00427-25)
Supplement: Table S3 — Lipids class percentages. [file aac.00427-25-s0006.xlsx]

## Sheet: Sheet1
	Percentages (%)
LIpids class	WT	WT-T	osh2Δ/Δ	osh2Δ/Δ-T
AcCa	0.0157212	0.0219468	0.0382797	0.0478046
CL	2.29355	2.2948	0.514065	0.409577
Cer	0.753717	1.16101	2.21222	1.34296
CerG2GNAc1	0.263659	0.248059	0.0990362	0.615849
CerG3GNAc1	0.0221592	0.0100439	0.0163629	0.0136919
CerP	0.00454157	0.0101468	0.00805584	0.0117482
Co	0.0178461	0.0249623	0.0164469	0.00422021
DG	0.537579	0.931686	0.30886	0.275495
FA	0.0108357	0.0172658	0.00820652	0.123664
GD1a	0.0017465	0.00134231	0.00798154	0.00838175
GD2	0.00138042	0.0013994	0.0140924	0.00697982
GM3	0.119514	0.199131	0.118194	0.307615
GT3	0.012194	0.0447631	0.000735751	3.49821e-05
Hex1Cer	5.86818	5.36566	1.62005	1.55148
Hex2Cer	0.486313	0.761097	1.35078	1.8992
Hex3Cer	0.171684	0.235453	0.0402779	0.0531436
LPA	0.153913	0.298388	0.00902764	0.00979058
LPC	24.6231	20.8783	5.34651	22.9678
LPE	6.21867	8.15585	0.725778	1.30572
LPG	1.63739	2.70069	0.0114276	0.0179781
LPI	0.100931	0.254356	0.0216609	0.0433493
LPS	0.000721055	0.00109994	0.000507707	0.00148677
LSM	4.622e-05	0.000412052	0.00110522	0.000214075
MG	0.0375955	0.0477788	0.00556862	0.00164701
OAHFA	0.00638184	0.0101527	0.0281712	0.0160784
PA	6.61683	3.10356	0.189578	0.220564
PC	22.7089	17.1282	28.3176	27.9003
PE	12.6222	12.3963	4.26582	3.57258
PG	1.09011	2.0902	0.143033	0.209589
PI	1.05164	2.49644	0.551513	0.993875
PIP	0.0126519	0.0366281	0.00653972	0.0049776
PIP2	7.79712e-05	0.000102601	0.0033972	0.00236472
PS	1.71782	2.30922	0.2115	0.147649
SM	0.446459	0.581308	10.8932	5.4616
SPH	3.60702	7.40177	0.166138	0.181143
SPHP	0.000952363	1.7404	0.00852793	0.0242558
ST	0.164969	0.342815	0.0513729	0.0897888
SiE	0.000116398	0.000278468	0.00103967	0.00161127
TG	4.20233	5.09258	30.5312	24.6089
WE	0.160407	0.405532	0.0321141	0.0181166
ZyE	2.07747	1.00212	11.9359	5.38557
phSM	0.160642	0.196734	0.168041	0.141269
