# Supplementary material for: Osh2 mediates Candida species resistance to miltefosine by regulating zymosterol accumulation
Source: Antimicrob Agents Chemother. 2025 Jul 23;69(9):e00427-25. doi: 10.1128/aac.00427-25 (PMC12406662; doi:10.1128/aac.00427-25)
Supplement: Table S4 — Differential lipids analysis. [file aac.00427-25-s0007.xlsx]

## Sheet: osh2Δ vs WT
LipidIon	LipidGroup	Class	FattyAcid	FA1	FA2	FA3	FA4	IonFormula	CalMz	RT-(min)	QCRSD	Fold Change	P-value	VIP
PC(16:0_20:4)+HCOO	PC(36:4)+HCOO	PC	(16:0_20:4)	(16:0)	(20:4)			C45 H81 O10 N1 P1	826.56	9.54196	0.0222573	34.8209	0.0281737	5.16245
PC(16:0e_20:4)+HCOO	PC(36:4e)+HCOO	PC	(16:0e_20:4)	(16:0e)	(20:4)			C45 H83 O9 N1 P1	812.581	10.284	0.00464444	17.9057	0.0425211	1.44118
PC(16:0_20:5)+HCOO	PC(36:5)+HCOO	PC	(16:0_20:5)	(16:0)	(20:5)			C45 H79 O10 N1 P1	824.545	8.70695	0.00374075	40.8268	0.00292186	3.24002
PC(18:3_18:3)+HCOO	PC(36:6)+HCOO	PC	(18:3_18:3)	(18:3)	(18:3)			C45 H77 O10 N1 P1	822.529	7.18113	0.181567	0.0112313	0.0038271	1.82955
PC(20:0e_18:2)+HCOO	PC(38:2e)+HCOO	PC	(20:0e_18:2)	(20:0e)	(18:2)			C47 H91 O9 N1 P1	844.644	12.7344	0.21927	132.212	0.00601228	1.07422
PC(18:0_20:3)+HCOO	PC(38:3)+HCOO	PC	(18:0_20:3)	(18:0)	(20:3)			C47 H87 O10 N1 P1	856.607	11.2455	0.00473974	18.9152	0.00840445	3.26316
PC(18:0_20:4)+HCOO	PC(38:4)+HCOO	PC	(18:0_20:4)	(18:0)	(20:4)			C47 H85 O10 N1 P1	854.592	10.7627	0.005102	19.0812	0.0128034	4.03621
PC(18:0e_20:4)+HCOO	PC(38:4e)+HCOO	PC	(18:0e_20:4)	(18:0e)	(20:4)			C47 H87 O9 N1 P1	840.612	11.5044	0.0305307	35.0546	0.0445587	1.0697
PC(18:0_20:5)+HCOO	PC(38:5)+HCOO	PC	(18:0_20:5)	(18:0)	(20:5)			C47 H83 O10 N1 P1	852.576	9.62445	0.00284105	40.4432	0.0156691	2.79787
PC(18:1e_20:4)+HCOO	PC(38:5e)+HCOO	PC	(18:1e_20:4)	(18:1e)	(20:4)			C47 H85 O9 N1 P1	838.597	10.3377	0.0184056	7.72779	0.0392751	2.58306
PC(16:0_22:6)+HCOO	PC(38:6)+HCOO	PC	(16:0_22:6)	(16:0)	(22:6)			C47 H81 O10 N1 P1	850.56	9.1963	0.00962065	13.4907	0.0113783	3.88909
PC(18:0_22:5)+HCOO	PC(40:5)+HCOO	PC	(18:0_22:5)	(18:0)	(22:5)			C49 H87 O10 N1 P1	880.607	10.7914	0.024968	26.9568	0.0169902	1.57536
PC(18:0_22:6)+HCOO	PC(40:6)+HCOO	PC	(18:0_22:6)	(18:0)	(22:6)			C49 H85 O10 N1 P1	878.592	10.4171	0.00353066	39.096	0.0247974	3.00814
PC(18:1_22:6)+HCOO	PC(40:7)+HCOO	PC	(18:1_22:6)	(18:1)	(22:6)			C49 H83 O10 N1 P1	876.576	9.29204	0.0152595	22.7101	0.0402727	1.04762
PI(16:0_16:1)-H	PI(32:1)-H	PI	(16:0_16:1)	(16:0)	(16:1)			C41 H76 O13 N0 P1	807.503	8.39075	0.0121319	0.0415617	0.00345945	1.22348
PI(16:0_18:1)-H	PI(34:1)-H	PI	(16:0_18:1)	(16:0)	(18:1)			C43 H80 O13 N0 P1	835.534	9.57934	0.00183498	0.0424075	0.00115936	2.34556
PI(16:0_18:2)-H	PI(34:2)-H	PI	(16:0_18:2)	(16:0)	(18:2)			C43 H78 O13 N0 P1	833.519	8.6207	0.0213312	0.112764	0.00286543	2.06938
PI(18:0_20:4)-H	PI(38:4)-H	PI	(18:0_20:4)	(18:0)	(20:4)			C47 H82 O13 N0 P1	885.55	9.67464	0.0224836	44.5251	0.00227016	1.66227
PS(20:1e)-H	PS(20:1e)-H	PS	(20:1e)	(20:1e)				C26 H49 O9 N1 P1	550.315	1.60212	0.393358	0.00150689	0.00675554	1.38479
SM(d32:1)+HCOO	SM(d32:1)+HCOO	SM	(d32:1)	(d32:1)				C38 H76 O8 N2 P1	719.534	8.05273	0.00467789	86.7804	0.000354296	1.82776
SM(d33:1)+HCOO	SM(d33:1)+HCOO	SM	(d33:1)	(d33:1)				C39 H78 O8 N2 P1	733.55	8.71517	0.00382277	8.71462	0.00438242	1.16614
SM(d34:0)+HCOO	SM(d34:0)+HCOO	SM	(d34:0)	(d34:0)				C40 H82 O8 N2 P1	749.581	9.87359	0.00576823	43.2567	0.00122878	1.1757
SM(d34:1)+HCOO	SM(d34:1)+HCOO	SM	(d34:1)	(d34:1)				C40 H80 O8 N2 P1	747.566	9.37842	0.00431719	33.117	0.00102073	5.31153
SM(d34:2)+HCOO	SM(d34:2)+HCOO	SM	(d34:2)	(d34:2)				C40 H78 O8 N2 P1	745.55	8.23575	0.00122964	353.152	0.00453378	3.02785
SM(d36:1)+HCOO	SM(d36:1)+HCOO	SM	(d36:1)	(d36:1)				C42 H84 O8 N2 P1	775.597	10.6643	0.0122973	22.7866	3.39003e-05	1.99631
SM(d36:2)+HCOO	SM(d36:2)+HCOO	SM	(d36:2)	(d36:2)				C42 H82 O8 N2 P1	773.581	9.55374	0.00701067	90.8838	9.32864e-08	1.45335
Cer(d18:1_22:0)+HCOO	Cer(d40:1)+HCOO	Cer	(d18:1_22:0)	(d18:1)	(22:0)			C41 H80 O5 N1	666.604	14.4033	0.0150707	55.7196	0.000765606	1.76274
SM(d38:1)+HCOO	SM(d38:1)+HCOO	SM	(d38:1)	(d38:1)				C44 H88 O8 N2 P1	803.628	11.9269	0.00570185	34.3447	0.000347487	2.07733
SM(d39:1)+HCOO	SM(d39:1)+HCOO	SM	(d39:1)	(d39:1)				C45 H90 O8 N2 P1	817.644	12.52	0.00844232	33.6867	0.00290156	1.45797
SM(d40:1)+HCOO	SM(d40:1)+HCOO	SM	(d40:1)	(d40:1)				C46 H92 O8 N2 P1	831.66	13.0736	0.00673012	49.3514	0.00509657	3.8705
SM(d40:2)+HCOO	SM(d40:2)+HCOO	SM	(d40:2)	(d40:2)				C46 H90 O8 N2 P1	829.644	11.9582	0.0040121	123.88	0.000714261	3.49456
SM(d41:1)+HCOO	SM(d41:1)+HCOO	SM	(d41:1)	(d41:1)				C47 H94 O8 N2 P1	845.675	13.6139	0.00155574	56.461	0.00612618	2.669
SM(d41:2)+HCOO	SM(d41:2)+HCOO	SM	(d41:2)	(d41:2)				C47 H92 O8 N2 P1	843.66	12.4705	0.00617695	28.4214	0.000378817	1.52433
SM(d42:1)+HCOO	SM(d42:1)+HCOO	SM	(d42:1)	(d42:1)				C48 H96 O8 N2 P1	859.691	14.1397	0.000584276	67.6117	0.0044157	3.81303
SM(d42:2)+HCOO	SM(d42:2)+HCOO	SM	(d42:2)	(d42:2)				C48 H94 O8 N2 P1	857.675	12.9844	0.00439401	35.1667	0.000107023	4.90471
SM(d42:3)+HCOO	SM(d42:3)+HCOO	SM	(d42:3)	(d42:3)				C48 H92 O8 N2 P1	855.66	11.9888	0.00247125	72.5287	5.45043e-06	3.78908
Cer(d18:1_23:0)+HCOO	Cer(d41:1)+HCOO	Cer	(d18:1_23:0)	(d18:1)	(23:0)			C42 H82 O5 N1	680.62	14.8618	0.00125294	4.86076	0.00985857	1.24466
Cer(d18:1_24:1)+HCOO	Cer(d42:2)+HCOO	Cer	(d18:1_24:1)	(d18:1)	(24:1)			C43 H82 O5 N1	692.62	14.3291	0.00115705	21.5895	0.004486	1.98374
Cer(d18:2_24:1)+HCOO	Cer(d42:3)+HCOO	Cer	(d18:2_24:1)	(d18:2)	(24:1)			C43 H80 O5 N1	690.604	13.3838	0.0250876	221.776	0.00264642	1.0013
Cer(m40:1+O)+HCOO	Cer(m40:1+O)+HCOO	Cer	(m40:1+O)	(m40:1+O)				C41 H80 O5 N1	666.604	14.3798	0.0150479	59.704	0.000771774	1.74785
Cer(m41:1+O)+HCOO	Cer(m41:1+O)+HCOO	Cer	(m41:1+O)	(m41:1+O)				C42 H82 O5 N1	680.62	14.8688	0.00147161	55.2905	0.004286	1.3695
Cer(m42:1+O)+HCOO	Cer(m42:1+O)+HCOO	Cer	(m42:1+O)	(m42:1+O)				C43 H84 O5 N1	694.635	15.2595	0.0107638	64.2971	0.000973507	2.73307
Cer(t18:0_24:0)+HCOO	Cer(t42:0)+HCOO	Cer	(t18:0_24:0)	(t18:0)	(24:0)			C43 H86 O6 N1	712.646	14.8272	0.00903867	0.0980232	0.00502452	1.08156
Cer(t17:0_25:0+O)+HCOO	Cer(t42:0+O)+HCOO	Cer	(t17:0_25:0+O)	(t17:0)	(25:0+O)			C43 H86 O7 N1	728.641	14.4875	0.0404278	0.0187621	0.0012841	1.28798
Cer(t44:0+O)+HCOO	Cer(t44:0+O)+HCOO	Cer	(t44:0+O)	(t44:0+O)				C45 H90 O7 N1	756.672	15.3085	0.0360028	0.0123069	0.00856803	1.25877
Hex1Cer(d18:1_22:0)-H	Hex1Cer(d40:1)-H	Hex1Cer	(d18:1_22:0)	(d18:1)	(22:0)			C46 H88 O8 N1	782.652	13.4656	0.0205649	17.3494	0.00318969	1.07365
Hex1Cer(d18:1_24:0)-H	Hex1Cer(d42:1)-H	Hex1Cer	(d18:1_24:0)	(d18:1)	(24:0)			C48 H92 O8 N1	810.683	14.4693	0.00627906	21.0024	0.00129414	1.1886
Hex2Cer(d30:1)+HCOO	Hex2Cer(d30:1)+HCOO	Hex2Cer	(d30:1)	(d30:1)				C43 H80 O15 N1	850.553	9.44862	0.0468976	88.407	0.0130409	3.96333
Hex3Cer(t16:0_18:1)+HCOO	Hex3Cer(t34:1)+HCOO	Hex3Cer	(t16:0_18:1)	(t16:0)	(18:1)			C53 H98 O21 N1	1084.66	1.833	0.00366862	0.0293499	0.0442214	1.00112
LPC(20:0e)+HCOO	LPC(20:0e)+HCOO	LPC	(20:0e)	(20:0e)				C29 H61 O8 N1 P1	582.414	5.582	0.0096835	0.00417047	0.00169933	1.62973
LPC(20:4)+HCOO	LPC(20:4)+HCOO	LPC	(20:4)	(20:4)				C29 H51 O9 N1 P1	588.331	1.74662	0.011047	6.81069	0.00665874	1.5605
LPE(16:1)-H	LPE(16:1)-H	LPE	(16:1)	(16:1)				C21 H41 O7 N1 P1	450.263	1.78245	0.0250388	0.00300971	0.0494936	3.90948
LPE(17:1)-H	LPE(17:1)-H	LPE	(17:1)	(17:1)				C22 H43 O7 N1 P1	464.278	2.08605	0.147995	0.000807855	0.0011104	1.23286
LPE(22:6)-H	LPE(22:6)-H	LPE	(22:6)	(22:6)				C27 H43 O7 N1 P1	524.278	1.73922	0.0030953	47.8769	0.0186222	1.1389
LPE(18:2)+H	LPE(18:2)+H	LPE	(18:2)	(18:2)				C23 H45 O7 N1 P1	478.293	2.364	0.0115703	0.0816044	0.0366336	1.10154
PA(18:1_18:1)+NH4	PA(36:2)+NH4	PA	(18:1_18:1)	(18:1)	(18:1)			C39 H77 O8 N1 P1	718.538	11.0953	0.0061055	0.0464199	0.000650571	2.0523
PA(18:1_18:2)+NH4	PA(36:3)+NH4	PA	(18:1_18:2)	(18:1)	(18:2)			C39 H75 O8 N1 P1	716.522	10.1178	0.0136445	0.228639	0.00385973	1.67113
PC(8:1e_9:0)+H	PC(17:1e)+H	PC	(8:1e_9:0)	(8:1e)	(9:0)			C25 H51 O7 N1 P1	508.34	1.96999	0.0206206	0.00636158	0.0294469	1.97381
PC(8:1e_10:0)+H	PC(18:1e)+H	PC	(8:1e_10:0)	(8:1e)	(10:0)			C26 H53 O7 N1 P1	522.355	2.32065	0.0365958	0.0632979	0.0304689	7.08553
PC(8:1e_10:2)+H	PC(18:3e)+H	PC	(8:1e_10:2)	(8:1e)	(10:2)			C26 H49 O7 N1 P1	518.324	1.55773	0.00950255	0.00536048	0.0246873	4.28669
PC(8:1e_12:3)+H	PC(20:4e)+H	PC	(8:1e_12:3)	(8:1e)	(12:3)			C28 H51 O7 N1 P1	544.34	2.40537	0.00679153	0.103813	0.039394	1.54191
PC(31:1)+H	PC(31:1)+H	PC	(31:1)	(31:1)				C39 H77 O8 N1 P1	718.538	11.078	0.0188467	0.0523037	0.00012864	1.90539
PC(20:0_11:2)+H	PC(31:2)+H	PC	(20:0_11:2)	(20:0)	(11:2)			C39 H75 O8 N1 P1	716.522	10.112	0.0136445	0.228639	0.00385973	1.18167
Cer(d32:0)+H	Cer(d32:0)+H	Cer	(d32:0)	(d32:0)				C32 H66 O3 N1	512.504	7.96733	0.0073696	0.019382	0.000893964	1.22135
PC(33:2)+H	PC(33:2)+H	PC	(33:2)	(33:2)				C41 H79 O8 N1 P1	744.554	11.2094	0.00691831	0.0219024	0.000249497	1.33938
Cer(d34:0)+H	Cer(d34:0)+H	Cer	(d34:0)	(d34:0)				C34 H70 O3 N1	540.535	9.41399	0.0320936	0.0213404	0.00343085	1.07031
PC(35:3e)+H	PC(35:3e)+H	PC	(35:3e)	(35:3e)				C43 H83 O7 N1 P1	756.59	10.5711	0.128297	0.00074096	2.62394e-05	1.44559
PC(38:2)+H	PC(38:2)+H	PC	(38:2)	(38:2)				C46 H89 O8 N1 P1	814.632	12.1797	0.0116839	6.47134	0.033704	1.05885
PC(18:0_20:3)+Na	PC(38:3)+Na	PC	(18:0_20:3)	(18:0)	(20:3)			C46 H86 O8 N1 P1 Na1	834.598	10.4686	0.0183026	97.6021	0.0203165	3.14709
PC(16:2e_22:4)+H	PC(38:6e)+H	PC	(16:2e_22:4)	(16:2e)	(22:4)			C46 H83 O7 N1 P1	792.59	10.2925	0.00378408	18.1401	0.0176002	1.15513
PC(42:11)+H	PC(42:11)+H	PC	(42:11)	(42:11)				C50 H79 O8 N1 P1	852.554	8.49629	0.0128569	0.026409	0.0181719	1.48907
PE(16:0e)+H	PE(16:0e)+H	PE	(16:0e)	(16:0e)				C21 H45 O7 N1 P1	454.293	2.33681	0.00588127	0.106214	0.0372504	1.50792
PE(12:0p_6:0)+H	PE(18:0p)+H	PE	(12:0p_6:0)	(12:0p)	(6:0)			C23 H47 O7 N1 P1	480.308	2.46823	0.0051638	0.0509845	0.02604	1.49373
PE(18:2e)+H	PE(18:2e)+H	PE	(8:0e_10:2)	(8:0e)	(10:2)			C23 H45 O7 N1 P1	478.293	1.91572	0.0048093	0.140099	0.042236	1.06239
PE(16:0_18:1)+Na	PE(34:1)+Na	PE	(16:0_18:1)	(16:0)	(18:1)			C39 H76 O8 N1 P1 Na1	740.52	9.35979	0.216759	0.021083	0.0248077	1.00951
PE(38:2)+H	PE(38:2)+H	PE	(38:2)	(38:2)				C43 H83 O8 N1 P1	772.585	10.2252	0.0180372	0.11032	0.00338219	1.32125
PE(18:1p_20:4)+H	PE(38:5p)+H	PE	(18:1p_20:4)	(18:1p)	(20:4)			C43 H77 O7 N1 P1	750.543	10.6047	0.012219	0.0460464	0.00254465	1.24466
PE(43:7)+Na	PE(43:7)+Na	PE	(43:7)	(43:7)				C48 H82 O8 N1 P1 Na1	854.567	9.61334	0.112283	0.00903535	0.00731375	1.6068
SM(d18:1_23:1)+H	SM(d41:2)+H	SM	(d18:1_23:1)	(d18:1)	(23:1)			C46 H92 O6 N2 P1	799.669	12.8409	0.00429375	73.0337	0.00662594	1.45794
SPH(d16:0)+H	SPH(d16:0)+H	SPH	(d16:0)	(d16:0)				C16 H36 O2 N1	274.274	1.29595	0.00815398	0.0236341	0.0271388	8.48303
SPH(t18:0)+H	SPH(t18:0)+H	SPH	(t18:0)	(t18:0)				C18 H40 O3 N1	318.3	1.94026	0.196534	0.0034638	0.00223544	1.88242
ST(m40:6)+NH4	ST(m40:6)+NH4	ST	(m40:6)	(m40:6)				C46 H83 O10 N2 S1	855.576	9.6207	0.13165	0.0185204	0.000724002	1.10973
TG(12:1e_6:0_18:3)+H	TG(36:4e)+H	TG	(12:1e_6:0_18:3)	(12:1e)	(6:0)	(18:3)		C39 H69 O5	617.514	13.014	0.0985753	0.0068401	0.0345971	1.22911
TG(12:1e_6:0_20:5)+H	TG(38:6e)+H	TG	(12:1e_6:0_20:5)	(12:1e)	(6:0)	(20:5)		C41 H69 O5	641.514	12.1399	0.0126807	0.0774296	0.00108026	1.14215
TG(16:2e_11:2_11:3)+H	TG(38:7e)+H	TG	(16:2e_11:2_11:3)	(16:2e)	(11:2)	(11:3)		C41 H67 O5	639.498	11.414	0.0697301	0.0157179	0.0165524	1.15495
TG(16:0_14:0_14:0)+NH4	TG(44:0)+NH4	TG	(16:0_14:0_14:0)	(16:0)	(14:0)	(14:0)		C47 H94 O6 N1	768.708	16.6664	0.035053	92.701	0.00056644	1.25369
TG(16:0_10:0_18:1)+NH4	TG(44:1)+NH4	TG	(16:0_10:0_18:1)	(16:0)	(10:0)	(18:1)		C47 H92 O6 N1	766.692	16.2804	0.0385319	49.9013	0.00138611	1.17727
TG(16:0_14:0_16:0)+NH4	TG(46:0)+NH4	TG	(16:0_14:0_16:0)	(16:0)	(14:0)	(16:0)		C49 H98 O6 N1	796.739	17.0008	0.0124069	59.8387	0.0124974	1.44239
TG(16:0_14:0_16:1)+NH4	TG(46:1)+NH4	TG	(16:0_14:0_16:1)	(16:0)	(14:0)	(16:1)		C49 H96 O6 N1	794.723	16.6475	0.00936092	44.1697	0.00043795	1.98717
TG(10:0_18:1_18:1)+NH4	TG(46:2)+NH4	TG	(10:0_18:1_18:1)	(10:0)	(18:1)	(18:1)		C49 H94 O6 N1	792.708	16.2931	0.0041166	33.4005	0.00250134	1.10639
TG(15:0_16:0_16:0)+NH4	TG(47:0)+NH4	TG	(15:0_16:0_16:0)	(15:0)	(16:0)	(16:0)		C50 H100 O6 N1	810.755	17.0996	0.0467924	58.8853	0.00253914	1.02775
TG(15:0_14:0_18:1)+NH4	TG(47:1)+NH4	TG	(15:0_14:0_18:1)	(15:0)	(14:0)	(18:1)		C50 H98 O6 N1	808.739	16.7845	0.0673534	30.7443	0.00310338	1.02394
TG(16:0_16:0_16:0)+NH4	TG(48:0)+NH4	TG	(16:0_16:0_16:0)	(16:0)	(16:0)	(16:0)		C51 H102 O6 N1	824.77	17.2397	0.0403336	9.53032	0.00335521	1.5562
TG(16:0_14:0_18:1)+NH4	TG(48:1)+NH4	TG	(16:0_14:0_18:1)	(16:0)	(14:0)	(18:1)		C51 H100 O6 N1	822.755	16.9755	0.0302734	30.6733	0.00235107	3.20611
TG(16:0_14:0_18:2)+NH4	TG(48:2)+NH4	TG	(16:0_14:0_18:2)	(16:0)	(14:0)	(18:2)		C51 H98 O6 N1	820.739	16.681	0.011519	18.6935	0.0159957	2.42763
TG(16:1_16:1_16:1)+NH4	TG(48:3)+NH4	TG	(16:1_16:1_16:1)	(16:1)	(16:1)	(16:1)		C51 H96 O6 N1	818.723	16.3441	0.00398491	12.9401	0.0355759	1.15588
TG(16:0_16:0_17:0)+NH4	TG(49:0)+NH4	TG	(16:0_16:0_17:0)	(16:0)	(16:0)	(17:0)		C52 H104 O6 N1	838.786	17.3706	0.0608682	96.3965	0.00275675	1.25832
TG(15:0_16:0_18:1)+NH4	TG(49:1)+NH4	TG	(15:0_16:0_18:1)	(15:0)	(16:0)	(18:1)		C52 H102 O6 N1	836.77	17.1394	0.00679209	39.3555	0.00338197	2.0807
TG(18:1_14:0_17:1)+NH4	TG(49:2)+NH4	TG	(18:1_14:0_17:1)	(18:1)	(14:0)	(17:1)		C52 H100 O6 N1	834.755	16.8664	0.000697296	19.7379	0.0114673	1.29627
TG(18:0_16:0_16:0)+NH4	TG(50:0)+NH4	TG	(18:0_16:0_16:0)	(18:0)	(16:0)	(16:0)		C53 H106 O6 N1	852.801	17.5385	0.0271535	5.71341	0.0184066	1.77572
TG(16:0_16:0_18:1)+NH4	TG(50:1)+NH4	TG	(16:0_16:0_18:1)	(16:0)	(16:0)	(18:1)		C53 H104 O6 N1	850.786	17.2707	0.0139236	13.9884	0.00446384	4.3793
TG(16:0_16:1_18:1)+NH4	TG(50:2)+NH4	TG	(16:0_16:1_18:1)	(16:0)	(16:1)	(18:1)		C53 H102 O6 N1	848.77	16.9893	0.0201471	10.1186	0.0224807	6.37749
TG(16:0_16:1_18:2)+NH4	TG(50:3)+NH4	TG	(16:0_16:1_18:2)	(16:0)	(16:1)	(18:2)		C53 H100 O6 N1	846.755	16.6965	0.00606107	7.28353	0.047473	2.96094
TG(16:1_16:1_18:2)+NH4	TG(50:4)+NH4	TG	(16:1_16:1_18:2)	(16:1)	(16:1)	(18:2)		C53 H98 O6 N1	844.739	16.3776	0.00952025	5.40539	0.0302111	1.58385
TG(18:0_16:0_17:0)+NH4	TG(51:0)+NH4	TG	(18:0_16:0_17:0)	(18:0)	(16:0)	(17:0)		C54 H108 O6 N1	866.817	17.6009	0.020396	33.0062	0.001511	1.11472
TG(16:0_17:0_18:1)+NH4	TG(51:1)+NH4	TG	(16:0_17:0_18:1)	(16:0)	(17:0)	(18:1)		C54 H106 O6 N1	864.801	17.4064	0.0318734	44.0582	0.00147153	2.60361
TG(16:0_17:1_18:1)+NH4	TG(51:2)+NH4	TG	(16:0_17:1_18:1)	(16:0)	(17:1)	(18:1)		C54 H104 O6 N1	862.786	17.1396	0.01573	14.6674	0.0143218	2.29609
TG(18:0_16:0_18:0)+NH4	TG(52:0)+NH4	TG	(18:0_16:0_18:0)	(18:0)	(16:0)	(18:0)		C55 H110 O6 N1	880.833	17.7541	0.0605759	7.15823	0.00177973	1.37185
TG(18:0_16:0_18:1)+NH4	TG(52:1)+NH4	TG	(18:0_16:0_18:1)	(18:0)	(16:0)	(18:1)		C55 H108 O6 N1	878.817	17.5198	0.00469216	19.5328	0.00340064	4.77158
TG(16:0_18:1_18:1)+NH4	TG(52:2)+NH4	TG	(16:0_18:1_18:1)	(16:0)	(18:1)	(18:1)		C55 H106 O6 N1	876.801	17.2727	0.0216592	8.10186	0.00940964	6.46041
TG(16:0_18:1_18:2)+NH4	TG(52:3)+NH4	TG	(16:0_18:1_18:2)	(16:0)	(18:1)	(18:2)		C55 H104 O6 N1	874.786	16.9959	0.0184423	6.54548	0.0246569	5.91791
TG(16:1_18:1_18:2)+NH4	TG(52:4)+NH4	TG	(16:1_18:1_18:2)	(16:1)	(18:1)	(18:2)		C55 H102 O6 N1	872.77	16.7423	0.00769546	6.73266	0.0221381	4.89159
TG(16:0_18:2_18:3)+NH4	TG(52:5)+NH4	TG	(16:0_18:2_18:3)	(16:0)	(18:2)	(18:3)		C55 H100 O6 N1	870.755	16.4514	0.0084903	4.84799	0.042266	2.72796
TG(16:1_18:2_18:3)+NH4	TG(52:6)+NH4	TG	(16:1_18:2_18:3)	(16:1)	(18:2)	(18:3)		C55 H98 O6 N1	868.739	16.1594	0.00440674	3.50747	0.0136015	1.24617
TG(18:0_17:0_18:1)+NH4	TG(53:1)+NH4	TG	(18:0_17:0_18:1)	(18:0)	(17:0)	(18:1)		C56 H110 O6 N1	892.833	17.6298	0.0276453	55.4579	0.00310823	2.03825
TG(18:0_17:1_18:1)+NH4	TG(53:2)+NH4	TG	(18:0_17:1_18:1)	(18:0)	(17:1)	(18:1)		C56 H108 O6 N1	890.817	17.3774	0.0464792	29.403	0.00104297	2.47622
TG(18:1_17:1_18:1)+NH4	TG(53:3)+NH4	TG	(18:1_17:1_18:1)	(18:1)	(17:1)	(18:1)		C56 H106 O6 N1	888.801	17.1402	0.0194163	6.26502	0.019647	1.63257
TG(18:0_18:0_18:0)+NH4	TG(54:0)+NH4	TG	(18:0_18:0_18:0)	(18:0)	(18:0)	(18:0)		C57 H114 O6 N1	908.864	17.7498	0.0341901	9.12253	0.00254211	1.46329
TG(18:0_18:0_18:1)+NH4	TG(54:1)+NH4	TG	(18:0_18:0_18:1)	(18:0)	(18:0)	(18:1)		C57 H112 O6 N1	906.848	17.7257	0.042845	23.5451	0.00211966	3.38461
TG(18:0_18:1_18:1)+NH4	TG(54:2)+NH4	TG	(18:0_18:1_18:1)	(18:0)	(18:1)	(18:1)		C57 H110 O6 N1	904.833	17.5122	0.00661137	10.7187	0.00274871	4.33405
TG(18:0_18:1_18:2)+NH4	TG(54:3)+NH4	TG	(18:0_18:1_18:2)	(18:0)	(18:1)	(18:2)		C57 H108 O6 N1	902.817	17.2502	0.0123318	3.97465	0.00331819	3.61609
TG(16:0_18:2_20:4)+NH4	TG(54:6)+NH4	TG	(16:0_18:2_20:4)	(16:0)	(18:2)	(20:4)		C57 H102 O6 N1	896.77	16.865	0.590446	66.1933	0.00534951	3.27001
TG(18:3_18:2_18:2)+NH4	TG(54:7)+NH4	TG	(18:3_18:2_18:2)	(18:3)	(18:2)	(18:2)		C57 H100 O6 N1	894.755	16.1234	0.0266611	5.26632	0.00122185	1.7711
TG(19:1_18:0_18:1)+NH4	TG(55:2)+NH4	TG	(19:1_18:0_18:1)	(19:1)	(18:0)	(18:1)		C58 H112 O6 N1	918.848	17.3957	0.0248493	6.75348	0.0021724	1.06667
TG(18:0_18:1_20:0)+NH4	TG(56:1)+NH4	TG	(18:0_18:1_20:0)	(18:0)	(18:1)	(20:0)		C59 H116 O6 N1	934.88	17.7477	0.0363795	11.1224	0.00171007	1.48311
TG(18:0_18:1_20:1)+NH4	TG(56:2)+NH4	TG	(18:0_18:1_20:1)	(18:0)	(18:1)	(20:1)		C59 H114 O6 N1	932.864	17.7367	0.0122065	17.8101	0.00545309	1.333
TG(16:0_18:1_22:5)+NH4	TG(56:6)+NH4	TG	(16:0_18:1_22:5)	(16:0)	(18:1)	(22:5)		C59 H106 O6 N1	924.801	16.9095	0.0245165	38.2863	0.00182532	2.73332
TG(18:1_18:2_20:4)+NH4	TG(56:7)+NH4	TG	(18:1_18:2_20:4)	(18:1)	(18:2)	(20:4)		C59 H104 O6 N1	922.786	16.3186	0.0173605	35.6118	0.0147106	1.05775
TG(16:0_18:1_22:6)+NH4	TG(56:7)+NH4	TG	(16:0_18:1_22:6)	(16:0)	(18:1)	(22:6)		C59 H104 O6 N1	922.786	16.7716	0.00484399	100.671	0.00350965	2.48466
TG(18:2_18:2_20:4)+NH4	TG(56:8)+NH4	TG	(18:2_18:2_20:4)	(18:2)	(18:2)	(20:4)		C59 H102 O6 N1	920.77	16.2365	0.00668954	22.9826	0.00937193	2.20315
TG(18:1_18:1_22:4)+NH4	TG(58:6)+NH4	TG	(18:1_18:1_22:4)	(18:1)	(18:1)	(22:4)		C61 H110 O6 N1	952.833	16.8937	0.0417945	21.1442	0.0102774	1.06229
TG(18:1_18:1_22:5)+NH4	TG(58:7)+NH4	TG	(18:1_18:1_22:5)	(18:1)	(18:1)	(22:5)		C61 H108 O6 N1	950.817	16.6415	0.0249589	12.8007	0.00320427	1.0589
TG(18:1_18:1_22:6)+NH4	TG(58:8)+NH4	TG	(18:1_18:1_22:6)	(18:1)	(18:1)	(22:6)		C61 H106 O6 N1	948.801	16.8007	0.00339911	26.0403	0.00825214	1.10888
ZyE(33:6)+NH4	ZyE(33:6)+NH4	ZyE	(33:6)	(33:6)				C60 H100 O2 N1	866.775	15.7258	0.458735	478.004	0.00749676	4.4962
DG(32:1e)+Na	DG(32:1e)+Na	DG	(32:1e)	(32:1e)				C35 H68 O4 Na1	575.501	8.68995	0.0295958	0.0280409	0.0198932	1.18363
Hex1Cer(d19:2_18:0+O)+H	Hex1Cer(d37:2+O)+H	Hex1Cer	(d19:2_18:0+O)	(d19:2)	(18:0+O)			C43 H82 O9 N1	756.598	10.5781	0.383361	0.00355523	1.93303e-05	1.37567
Hex1Cer(d19:2_18:1)+H	Hex1Cer(d37:3)+H	Hex1Cer	(d19:2_18:1)	(d19:2)	(18:1)			C43 H80 O8 N1	738.588	10.5762	0.022323	0.0100714	0.005382	1.11718

## Sheet: WT vs WT-T
LipidIon	LipidGroup	Class	FattyAcid	FA1	FA2	FA3	FA4	IonFormula	CalMz	RT-(min)	QCRSD	Fold Change	P-value	VIP
PC(18:3_18:3)+HCOO	PC(36:6)+HCOO	PC	(18:3_18:3)	(18:3)	(18:3)			C45 H77 O10 N1 P1	822.529	7.18113	0.181567	0.204413	0.0099239	2.84616
PE(20:1)-H	PE(20:1)-H	PE	(20:1)	(20:1)				C25 H47 O8 N1 P1	520.304	2.148	0.0775665	90.0285	0.0479941	5.43882
PI(16:0_18:1)-H	PI(34:1)-H	PI	(16:0_18:1)	(16:0)	(18:1)			C43 H80 O13 N0 P1	835.534	9.57934	0.00183498	1.32841	0.0482304	4.9409
PI(18:0_18:1)-H	PI(36:1)-H	PI	(18:0_18:1)	(18:0)	(18:1)			C45 H84 O13 N0 P1	863.566	10.7706	0.0238884	1.60894	0.0187795	1.43341
PI(18:0_18:2)-H	PI(36:2)-H	PI	(18:0_18:2)	(18:0)	(18:2)			C45 H82 O13 N0 P1	861.55	10.1561	0.0102491	1.48661	0.0344314	2.51074
PI(18:1_18:2)-H	PI(36:3)-H	PI	(18:1_18:2)	(18:1)	(18:2)			C45 H80 O13 N0 P1	859.534	8.79403	0.00732746	1.5576	0.0050172	2.16524
PI(18:3_18:2)-H	PI(36:5)-H	PI	(18:3_18:2)	(18:3)	(18:2)			C45 H76 O13 N0 P1	855.503	6.97752	0.00326859	1.78966	0.00756845	1.14983
PI(16:0_20:5)-H	PI(36:5)-H	PI	(16:0_20:5)	(16:0)	(20:5)			C45 H76 O13 N0 P1	855.503	7.50196	0.0186804	5.20812	0.0106825	1.45345
Cer(t18:0_24:0)+HCOO	Cer(t42:0)+HCOO	Cer	(t18:0_24:0)	(t18:0)	(24:0)			C43 H86 O6 N1	712.646	14.8272	0.00903867	0.49434	0.0374831	1.20647
CerG2GNAc1(d38:6)+HCOO	CerG2GNAc1(d38:6)+HCOO	CerG2GNAc1	(d38:6)	(d38:6)				C59 H99 O20 N2	1155.68	2.286	0.0243021	0.0966864	0.0435911	1.34598
CL(18:2_20:4_16:1_18:1)-H	CL(72:8)-H	CL	(18:2_20:4_16:1_18:1)	(18:2)	(20:4)	(16:1)	(18:1)	C81 H141 O17 P2	1447.96	16.4143	0.528939	2.91637	0.0128627	1.28054
LPC(20:0e)+HCOO	LPC(20:0e)+HCOO	LPC	(20:0e)	(20:0e)				C29 H61 O8 N1 P1	582.414	5.582	0.0096835	0.351621	0.0328526	2.11121
LPI(16:0)-H	LPI(16:0)-H	LPI	(16:0)	(16:0)				C25 H48 O12 N0 P1	571.289	1.81604	0.0233872	2.66784	0.0275602	1.41182
PC(31:1)+H	PC(31:1)+H	PC	(31:1)	(31:1)				C39 H77 O8 N1 P1	718.538	11.078	0.0188467	0.663092	0.0249944	1.85914
PC(33:2)+H	PC(33:2)+H	PC	(33:2)	(33:2)				C41 H79 O8 N1 P1	744.554	11.2094	0.00691831	0.637278	0.0410963	1.32379
PE(38:2)+H	PE(38:2)+H	PE	(38:2)	(38:2)				C43 H83 O8 N1 P1	772.585	10.2252	0.0180372	0.336508	0.0110667	1.76845
TG(18:1_14:0_17:1)+NH4	TG(49:2)+NH4	TG	(18:1_14:0_17:1)	(18:1)	(14:0)	(17:1)		C52 H100 O6 N1	834.755	16.8664	0.000697296	9.87583	0.000224841	1.95271
TG(16:0_18:1_20:4)+NH4	TG(54:5)+NH4	TG	(16:0_18:1_20:4)	(16:0)	(18:1)	(20:4)		C57 H104 O6 N1	898.786	16.9356	0.00762856	0.327468	0.0334418	2.31564

## Sheet: osh2Δ-T vs osh2
LipidIon	LipidGroup	Class	FattyAcid	FA1	FA2	FA3	FA4	IonFormula	CalMz	RT-(min)	QCRSD	Fold Change	P-value	VIP
PC(16:0_20:5)+HCOO	PC(36:5)+HCOO	PC	(16:0_20:5)	(16:0)	(20:5)			C45 H79 O10 N1 P1	824.545	8.70695	0.00374075	0.449044	0.02783	4.59563
SM(d36:1)+HCOO	SM(d36:1)+HCOO	SM	(d36:1)	(d36:1)				C42 H84 O8 N2 P1	775.597	10.6643	0.0122973	0.488539	0.0322957	2.50755
Hex2Cer(d34:1)+HCOO	Hex2Cer(d34:1)+HCOO	Hex2Cer	(d34:1)	(d34:1)				C47 H88 O15 N1	906.616	9.43075	0.0483067	0.0867951	0.014789	1.50294
TG(16:0_14:0_14:0)+NH4	TG(44:0)+NH4	TG	(16:0_14:0_14:0)	(16:0)	(14:0)	(14:0)		C47 H94 O6 N1	768.708	16.6664	0.035053	0.283456	0.0478358	1.68322
TG(15:0_14:0_16:0)+NH4	TG(45:0)+NH4	TG	(15:0_14:0_16:0)	(15:0)	(14:0)	(16:0)		C48 H96 O6 N1	782.723	16.8106	0.197655	0.221083	0.0256103	1.01882
TG(16:0_14:0_16:1)+NH4	TG(46:1)+NH4	TG	(16:0_14:0_16:1)	(16:0)	(14:0)	(16:1)		C49 H96 O6 N1	794.723	16.6475	0.00936092	0.327103	0.0484262	2.64561
TG(15:0_16:0_16:0)+NH4	TG(47:0)+NH4	TG	(15:0_16:0_16:0)	(15:0)	(16:0)	(16:0)		C50 H100 O6 N1	810.755	17.0996	0.0467924	0.321633	0.0431521	1.39702
TG(15:0_14:0_18:1)+NH4	TG(47:1)+NH4	TG	(15:0_14:0_18:1)	(15:0)	(14:0)	(18:1)		C50 H98 O6 N1	808.739	16.7845	0.0673534	0.29945	0.0449153	1.41451
TG(16:0_16:0_16:0)+NH4	TG(48:0)+NH4	TG	(16:0_16:0_16:0)	(16:0)	(16:0)	(16:0)		C51 H102 O6 N1	824.77	17.2397	0.0403336	0.435792	0.0362778	2.20466
TG(16:0_16:0_17:0)+NH4	TG(49:0)+NH4	TG	(16:0_16:0_17:0)	(16:0)	(16:0)	(17:0)		C52 H104 O6 N1	838.786	17.3706	0.0608682	0.298549	0.0464661	1.7194
TG(15:0_16:0_18:1)+NH4	TG(49:1)+NH4	TG	(15:0_16:0_18:1)	(15:0)	(16:0)	(18:1)		C52 H102 O6 N1	836.77	17.1394	0.00679209	0.315018	0.0440217	2.87907
TG(18:0_16:0_18:0)+NH4	TG(52:0)+NH4	TG	(18:0_16:0_18:0)	(18:0)	(16:0)	(18:0)		C55 H110 O6 N1	880.833	17.7541	0.0605759	0.356479	0.0407813	1.94667
TG(18:3_18:2_18:2)+NH4	TG(54:7)+NH4	TG	(18:3_18:2_18:2)	(18:3)	(18:2)	(18:2)		C57 H100 O6 N1	894.755	16.1234	0.0266611	1.68366	0.0362202	1.70436
TG(18:3_18:2_18:3)+NH4	TG(54:8)+NH4	TG	(18:3_18:2_18:3)	(18:3)	(18:2)	(18:3)		C57 H98 O6 N1	892.739	15.7914	0.48185	3.9342	0.00629759	1.31259
