# Supplementary material for: Osh2 mediates Candida species resistance to miltefosine by regulating zymosterol accumulation
Source: Antimicrob Agents Chemother. 2025 Jul 23;69(9):e00427-25. doi: 10.1128/aac.00427-25 (PMC12406662; doi:10.1128/aac.00427-25)
Supplement: Table S5 — Strains and plasmids used in this study. [file aac.00427-25-s0008.xlsx]

## Sheet: Sheet1
Table S5. Strains and plasmids used in this study			MIC(ug/mL)
Strains	Relevant genotype	Source or reference	Fluconazole	Amphotericin B
ATCC 90030	Wild type	ATCC	2	1
Mutant 1	CgOSH2C3177A	this study	2	1
Mutant 2	CgOSH2C193T	this study	2	1
Mutant 3	CgOSH2C193T	this study	2	1
SN152	arg4Δ/arg4Δ leu2Δ/leu2Δ his1Δ/his1Δ	1	0.25	1
SN250	leu2Δ::C.m.LEU2/leu2Δ::C.d.HIS1, his1Δ/his1Δ, arg4Δ/arg4Δ	2	0.25	1
osh2Δ/Δ	osh2Δ::C.m.LEU2/osh2Δ::C.d.HIS1 arg4Δ/arg4Δ leu2Δ/leu2Δ his1Δ/his1Δ	this study	0.25	1
OSH2 AB	osh2Δ::C.m.LEU2/osh2Δ::C.d.HIS1 leu2Δ/leu2Δ:: OSH2-C.d.ARG4 arg4Δ/arg4Δ his1Δ/his1Δ	this study	0.25	1
erg11Δ/Δ	erg11Δ::C.m.LEU2/erg11Δ::C.d.HIS1 arg4Δ/arg4Δ leu2Δ/leu2Δ his1Δ/his1Δ	3
ERG11 AB	erg11Δ::C.m.LEU2/erg11Δ::C.d.HIS1 leu2Δ/leu2Δ:: ERG11-C.d.ARG4 arg4Δ/arg4Δ his1Δ/his1Δ	3
erg6Δ/Δ	erg6Δ::C.m.LEU2/erg6Δ::C.d.HIS1 arg4Δ/arg4Δ leu2Δ/leu2Δ his1Δ/his1Δ	4
ERG6 AB	erg6Δ::C.m.LEU2/erg6Δ::C.d.HIS1 leu2Δ/leu2Δ:: ERG6-C.d.ARG4 arg4Δ/arg4Δ his1Δ/his1Δ	4
hgt6Δ/Δ	hgt6Δ::C.m.LEU2/hgt6Δ::C.d.HIS1 arg4Δ/arg4Δ leu2Δ/leu2Δ his1Δ/his1Δ	this study
ifd6Δ/Δ	ifd6Δ::C.m.LEU2/ifd6Δ::C.d.HIS1 arg4Δ/arg4Δ leu2Δ/leu2Δ his1Δ/his1Δ	2
hgt8Δ/Δ	hgt8Δ::C.m.LEU2/hgt8Δ::C.d.HIS1 arg4Δ/arg4Δ leu2Δ/leu2Δ his1Δ/his1Δ	2
Vector	osh2Δ::C.m.LEU2/osh2Δ::C.d.HIS1 leu2Δ/leu2Δ:: C.d.ARG4 arg4Δ/arg4Δ his1Δ/his1Δ	this study
CgOSH2WT	osh2Δ::C.m.LEU2/osh2Δ::C.d.HIS1 leu2Δ/leu2Δ:: CgOSH2WT-C.d.ARG4 arg4Δ/arg4Δ his1Δ/his1Δ	this study
CgOSH2C193T	osh2Δ::C.m.LEU2/osh2Δ::C.d.HIS1 leu2Δ/leu2Δ:: CgOSH2C193T-C.d.ARG4 arg4Δ/arg4Δ his1Δ/his1Δ	this study
CgOSH2C3177A	osh2Δ::C.m.LEU2/osh2Δ::C.d.HIS1 leu2Δ/leu2Δ:: CgOSH2C3177A-C.d.ARG4 arg4Δ/arg4Δ his1Δ/his1Δ	this study
Plasmids
pSN40	C. maltosa LEU2 (Cm.LEU2), KanaR in the pCR-BluntII TOPO	1
pSN52	C. dubliniensis HIS1 (Cd.HIS1), KanaR in the pCR-BluntII TOPO	1
pSN69	C. dubliniensis ARG4 (Cd.ARG4), KanaR in the pCR-BluntII TOPO	1
pCB197	5' flank of LEU2-Cd.ARG4- PmeI -3' flank of LEU2, KanaR in the pCR-BluntII TOPO	5
pOSH2AB	KpnI -5' flank of LEU2- ARG4 marker- OSH2 terminator-ORF-promoter cassette- 3' flank of LEU2- ApaI, integrated into plasmid pCB197	this study
pCgOSH2	KpnI -5' flank of LEU2- ARG4 marker- CgOSH2 terminator-ORF-promoter cassette- 3' flank of LEU2- ApaI, integrated into plasmid pCB197	this study
pCgOSH2C193T	KpnI -5' flank of LEU2- ARG4 marker- CgOSH2C193T terminator-ORF-promoter cassette- 3' flank of LEU2- ApaI, integrated into plasmid pCB197	this study
pCgOSH2C3177A	KpnI -5' flank of LEU2- ARG4 marker- CgOSH2C3177A terminator-ORF-promoter cassette- 3' flank of LEU2- ApaI, integrated into plasmid pCB197	this study
Reference
1. Noble SM, Johnson AD. 2005. Strains and strategies for large-scale gene deletion studies of the diploid human fungal pathogen Candida albicans. Eukaryot Cell 4:298-309. doi: 10.1128/EC.4.2.298-309.
2. Noble SM, French S, Kohn LA, Chen V, Johnson AD. 2010. Systematic screens of a Candida albicans homozygous deletion library decouple morphogenetic switching and pathogenicity. Nat Genet 42:590-8. doi: 10.1038/ng.605.
3. Wu Y, Wu M, Wang Y, Chen Y, Gao J, Ying C. 2018. ERG11 couples oxidative stress adaptation, hyphal elongation and virulence in Candida albicans. FEMS Yeast Res 18:foy057. doi: 10.1093/femsyr/foy057.
4. Wang Y, Mao Y, Chen X, Huang X, Jiang Z, Yang K, Tian L, Jiang T, Zou Y, Ma X, Xu C, Zhou Z, Wu X, Pan L, Liang H, Zhong L, Chen C. 2023. Homeostatic control of an iron repressor in a GI tract resident. Elife 12:e86075. doi: 10.7554/eLife.86075.
5. Wu Y, Chen Y, Lu H, Ying C. 2023. Miltefosine exhibits fungicidal activity through oxidative stress generation and Aif1 activation in Candida albicans. Int J Antimicrob Agents 62:106819. doi: 10.1016/j.ijantimicag.2023.106819.
