# Supplementary material for: Osh2 mediates Candida species resistance to miltefosine by regulating zymosterol accumulation
Source: Antimicrob Agents Chemother. 2025 Jul 23;69(9):e00427-25. doi: 10.1128/aac.00427-25 (PMC12406662; doi:10.1128/aac.00427-25)
Supplement: Table S6 — Primers used in this study. [file aac.00427-25-s0009.xlsx]

## Sheet: Sheet1
Table S6. Primers used in this study
Primers	Sequence (5’-3’)	Purpose
Osh2Seq-F	CCGAGAGCACGCTTACTGAT	PCR for Candida glabrata CAGL0K01749g gene, forward
Osh2Seq-R	TTCTGAGTGTGCGGGTGTTT	PCR for Candida glabrata CAGL0K01749g gene, reverse
Osh2Seq1	TCCGTCAAGGAGCTGGAACT	Sanger sequencing primer for CAGL0K01749g
Osh2Seq2	TGATCCTACCTCAGGCGACA	Sanger sequencing primer for CAGL0K01749g
Osh2Seq3	CTTCTTGTGGTCCAGCGCTA	Sanger sequencing primer for CAGL0K01749g
Osh2Seq4	AGGCCAATCCAGAAGTGCTC	Sanger sequencing primer for CAGL0K01749g
W2	CCGCTGCTAGGCGCGCCGTGACCAGTGTGATGGATATCTGC	Common primer for Leu2/His1 marker, forward
W5	GCAGGGATGCGGCCGCTGACAGCTCGGATCCACTAGTAACG	Common primer for Leu2/His1 marker, reverse
Osh2W1	ATACTCCAACTAACTACAGC	Primer for OSH2 5' flank, forward
Osh2W3	CACGGCGCGCCTAGCAGCGGAGTTGGGGTGAATCATTCATG	Primer for OSH2 5' flank, reverse
Osh2W4	GTCAGCGGCCGCATCCCTGCGCACAAGATTTGGCGAACAC	Primer for OSH2 3' flank, forward
Osh2W6	CCTAAGCAGGGTGCTAGGTG	Primer for OSH2 3' flank, reverse
Osh2W7	CACGGCGCGCCTAGCAGCGGTCACCATTCCTTAAGGCATC	Primer for OSH2 5' flank, reverse
Osh2UP-F1	TCTCACCGGTTTACTTGGATCT	5' verification primer for the first OSH2 copy, forward
Osh2UP-R1	TATCGTTTAGCTTAACGACCATAACT	5' verification primer for the first OSH2 copy, reverse
Osh2DW-F1	AACCCAGCTACTAATGGTGGTG	3' verification primer for the first OSH2 copy, forward
Osh2DW-R1	GTAGTTGGAGATCCACGGATTC	3' verification primer for the first OSH2 copy, reverse
Osh2UP-F2	ACGACGGCTGATTTGTCTTTAC	5' verification primer for the second OSH2 copy, forward
Osh2UP-R2	TATCGTTTAGCTTAACGACCATAACT	5' verification primer for the second OSH2 copy, reverse
Osh2DW-F2	AACCCCATACTCCTCACACAAC	3' verification primer for the second OSH2 copy, forward
Osh2DW-R2	GTAGTTGGAGATCCACGGATTC	3' verification primer for the second OSH2 copy, reverse
Osh2ORF-F	CTTGAAACATGGAGGCGACC	OSH2 ORF check primer, forward
Osh2ORF-R	TTGCCAGTTCGATTGTTGCT	OSH2 ORF check primer, reverse
Hgt6W1	GTACGAGAAGTGGAATGAC	Primer for HGT6 5' flank, forward
Hgt6W3	CACGGCGCGCCTAGCAGCGGTCTAACTGAGTTGGTTCATAT	Primer for HGT6 5' flank, reverse
Hgt6W4	GTCAGCGGCCGCATCCCTGCTGAAGAGCAAGTTTAATCAAC	Primer for HGT6 3' flank, forward
Hgt6W6	CATATTCATGCTTGAATCTTCTG	Primer for HGT6 3' flank, reverse
Hgt6W7	CACGGCGCGCCTAGCAGCGGCTGTTGAATTATCTAATGAC	Primer for HGT6 5' flank, reverse
Hgt6UP-F1	TCTCACCGGTTTACTTGGATCT	5' verification primer for the first HGT6 copy, forward
Hgt6UP-R1	GGAGTTTGAAAGTCACCTTATGT	5' verification primer for the first HGT6 copy, reverse
Hgt6DW-F1	AACCCAGCTACTAATGGTGGTG	3' verification primer for the first HGT6 copy, forward
Hgt6DW-R1	TGAACCACCAGTTCTAACAGAC	3' verification primer for the first HGT6 copy, reverse
Hgt6UP-F2	ACGACGGCTGATTTGTCTTTAC	5' verification primer for the second HGT6 copy, forward
Hgt6UP-R2	GGAGTTTGAAAGTCACCTTATGT	5' verification primer for the second HGT6 copy, reverse
Hgt6DW-F2	AACCCCATACTCCTCACACAAC	3' verification primer for the second HGT6 copy, forward
Hgt6DW-R2	TGAACCACCAGTTCTAACAGAC	3' verification primer for the second HGT6 copy, reverse
Hgt6ORF-F	ATTGGCCGGTAAGGCATCTT	HGT6 ORF check primer, forward
Hgt6ORF-R	ACTTGCTCTTCATCTGCGTG	HGT6 ORF check primer, reverse
OSH2AB-F	CGGTACAGAAATGTGTTTACATATCACATAATGATAGTCAT	Backbone for OSH2 addback, forward
OSH2AB-R	ATACTCCCCTTTTCGTTTGTAGTTGGAGATCCACGGATTC	Backbone for OSH2 addback, reverse
CgOsh2ORF-F	ATCCTACCTCAGGCGACACT	CgOSH2 ORF check primer, forward
CgOsh2ORF-R	ATACCTGCTTGGATAGCGGC	CgOSH2 ORF check primer, reverse
ACT1-F	GTGGTACTACCATGTTCCCAGG	qPCR for ACT1, forward
ACT1-R	GATAGAACCACCAATCCAGACAGAG	qPCR for ACT1, reverse
SUT1-F	TCATTAGCCACTCCTCCACC	qPCR for SUT1, forward
SUT1-R	GTGGTTGTTGTGGTTGTGGT	qPCR for SUT1, reverse
ERG11-F	AACTGAGAAGAGAACGTGGTG	qPCR for ERG11, forward
ERG11-R	CCAAGCAGAAGTAGAAGCAGA	qPCR for ERG11, reverse
ERG6-F	TTGGTTGTGGTGTAGGTGGT	qPCR for ERG6, forward
ERG6-R	GAACGGTAGCTTCAATGGCA	qPCR for ERG6, reverse
ERG10-F	TGAATCCATGACCAACACGC	qPCR for ERG10, forward
ERG10-R	GTGAATCCATGGTCAGCAGC	qPCR for ERG10, reverse
